# Supplementary material for: Substitutional disorder in the substituted nixantphos ligand C39H32Br0.27Cl0.73NOP2
Source: Acta Crystallogr Sect E Struct Rep Online. 2008 Apr 2;64(Pt 5):o772. doi: 10.1107/S1600536808007848 (PMC2961156; doi:10.1107/S1600536808007848)
Supplement: Supplementary file 2 [file e-64-0o772-Isup2.hkl]

#
# h,k,l, Fc-squared, Fo-squared, sigma(Fo-squared) and status flag
#
data_I
_shelx_title ' 8m_kznd3_0a in P-1'
_shelx_refln_list_code          4
_shelx_F_calc_maximum      193.60
_exptl_crystal_F_000       665.54
_reflns_d_resolution_high  0.7570
 
loop_
 _symmetry_equiv_pos_as_xyz
 'x, y, z'
 '-x, -y, -z'
 
_cell_length_a    10.0539
_cell_length_b    11.4469
_cell_length_c    14.5299
_cell_angle_alpha  69.544
_cell_angle_beta   83.283
_cell_angle_gamma  81.453
 
_shelx_F_squared_multiplier     1.000
 
loop_
 _refln_index_h
 _refln_index_k
 _refln_index_l
 _refln_F_squared_calc
 _refln_F_squared_meas
 _refln_F_squared_sigma
 _refln_observed_status
   1   0   0     2269.07     2297.97     11.27 o
   2   0   0       19.82       30.20      2.98 o
   3   0   0      157.37      178.11      7.05 o
   4   0   0     3450.76     3585.80     36.31 o
   5   0   0       20.95       13.13      2.99 o
   6   0   0     1199.95     1160.42     18.29 o
   7   0   0      199.01      201.48      8.71 o
   8   0   0     1703.30     1650.05     39.92 o
   9   0   0      114.93       89.84     10.71 o
  10   0   0       15.70       15.92      8.67 o
  11   0   0       16.85       34.32     10.69 o
  12   0   0       12.85       22.20     10.94 o
  13   0   0        0.26        0.44     10.42 o
 -12   1   0       56.79       67.32     13.15 o
 -11   1   0       17.48       11.98      9.14 o
 -10   1   0        2.56        2.92      7.92 o
  -9   1   0       74.58       81.36     10.37 o
  -8   1   0      873.87      860.64     23.74 o
  -7   1   0      112.17      109.47      8.19 o
  -6   1   0       51.49       49.04      5.94 o
  -5   1   0      868.78      894.49     13.74 o
  -4   1   0       14.38       13.86      2.92 o
  -3   1   0       71.48       85.65      4.20 o
  -2   1   0      211.07      234.12      5.16 o
  -1   1   0      472.10      545.99     12.08 o
   0   1   0     5137.26     3345.12    950.07 o
   1   1   0     2668.86     2812.33     35.70 o
   2   1   0       20.83       24.49      1.74 o
   3   1   0     4001.24     4135.48     53.51 o
   4   1   0      797.41      844.94     11.76 o
   5   1   0     1792.30     1957.39     29.05 o
   6   1   0      810.09      724.98     12.64 o
   7   1   0       90.11      106.68      7.82 o
   8   1   0      187.77      187.83     10.80 o
   9   1   0       11.86       11.63      7.76 o
  10   1   0      669.55      693.47     24.61 o
  11   1   0        0.26       10.75      8.86 o
  12   1   0       50.31       55.34     12.44 o
  13   1   0        9.98       11.61     10.87 o
 -12   2   0        1.39        5.91     12.30 o
 -11   2   0       10.38       10.75      9.28 o
 -10   2   0       63.34       81.83     11.64 o
  -9   2   0      270.10      267.19     16.40 o
  -8   2   0       46.16       54.96      9.05 o
  -7   2   0       21.69       23.70      5.91 o
  -6   2   0      983.03      972.83     18.22 o
  -5   2   0     1853.84     1895.29     43.91 o
  -4   2   0      539.84      596.01     10.67 o
  -3   2   0      951.52      968.02     11.81 o
  -2   2   0     1114.30     1141.18     16.91 o
  -1   2   0      210.06      248.53      4.42 o
   0   2   0       13.65       11.88      2.90 o
   1   2   0    11599.50    11969.49     98.42 o
   2   2   0     2089.95     2061.32     30.16 o
   3   2   0    16704.95    17084.17    241.44 o
   4   2   0      970.33     1120.28     13.19 o
   5   2   0     1089.12     1188.44     13.37 o
   6   2   0      550.67      573.30     12.82 o
   7   2   0      155.47      150.13      8.38 o
   8   2   0       13.13       11.54      5.23 o
   9   2   0       23.21       23.12      9.69 o
  10   2   0      205.20      225.05     16.39 o
  11   2   0       58.39       55.74     11.54 o
  12   2   0       11.94       13.42     10.19 o
  13   2   0        0.20        7.75     10.58 o
 -12   3   0        0.28        0.05     11.95 o
 -11   3   0       50.52       73.55     16.28 o
 -10   3   0       94.70      109.96     12.83 o
  -9   3   0       61.73       61.06     10.13 o
  -8   3   0      112.47      103.72     10.94 o
  -7   3   0      977.91      953.35     35.89 o
  -6   3   0     1798.76     1711.16     61.20 o
  -5   3   0      160.47      185.74      8.76 o
  -4   3   0        9.00       14.51      3.35 o
  -3   3   0     1515.25     1464.77     20.65 o
  -2   3   0     1871.13     2096.46     34.72 o
  -1   3   0     4999.57     5235.63     39.38 o
   0   3   0     4600.73     3952.01    700.40 o
   1   3   0     3159.03     3314.83     34.99 o
   2   3   0      553.55      545.92      7.97 o
   3   3   0      569.49      566.85     12.99 o
   4   3   0      148.90      124.46      7.91 o
   5   3   0       74.22       87.49      3.79 o
   6   3   0      161.33      175.91      6.06 o
   7   3   0       20.64       26.36      3.96 o
   8   3   0        7.17        6.92      4.68 o
   9   3   0        0.71        1.75      6.78 o
  10   3   0       28.75       22.52      8.96 o
  11   3   0       81.99       93.30     13.40 o
  12   3   0        1.22       -2.13      9.29 o
  13   3   0        0.44        7.88     10.60 o
 -12   4   0        0.23        4.57     13.77 o
 -11   4   0       29.98       39.45     15.74 o
 -10   4   0        5.26        4.80     11.29 o
  -9   4   0      287.12      288.97     16.98 o
  -8   4   0       39.61       40.23      8.84 o
  -7   4   0      453.82      454.74     21.97 o
  -6   4   0     1402.74     1378.49     28.02 o
  -5   4   0     1309.62     1281.50     28.06 o
  -4   4   0      646.83      656.66     13.27 o
  -3   4   0     3007.34     3184.37     86.12 o
  -2   4   0      667.92      681.81     16.90 o
  -1   4   0       77.59      111.07      4.72 o
   0   4   0       81.78       78.24     10.06 o
   1   4   0       55.79       62.89      3.46 o
   2   4   0     1103.57     1150.18     24.81 o
   3   4   0     1068.47      992.05     21.21 o
   4   4   0     1735.11     1791.04     47.85 o
   5   4   0       91.65       84.03      7.87 o
   6   4   0       36.23       39.19      7.03 o
   7   4   0      125.34      125.76     10.90 o
   8   4   0        0.10       -2.41      6.09 o
   9   4   0       17.68       26.18      8.44 o
  10   4   0        1.04        2.37      7.89 o
  11   4   0        1.33       -6.28      7.69 o
  12   4   0       20.99       25.40     11.04 o
  13   4   0        2.55        6.07     10.59 o
 -11   5   0       81.43       77.74     17.78 o
 -10   5   0       13.22       18.99     12.70 o
  -9   5   0      296.85      261.57     38.04 o
  -8   5   0      107.03       88.13     14.68 o
  -7   5   0      176.50      181.92     10.84 o
  -6   5   0        4.98       -1.60      4.87 o
  -5   5   0     1062.16      988.15     21.54 o
  -4   5   0       94.50      105.78      8.08 o
  -3   5   0      698.94      736.48     15.21 o
  -2   5   0     1621.70     1689.08     23.83 o
  -1   5   0     4289.84     4333.04     64.25 o
   0   5   0      657.30      587.49     63.21 o
   1   5   0      110.81      130.52      5.21 o
   2   5   0      192.90      172.66      5.53 o
   3   5   0     1533.98     1450.07     26.77 o
   4   5   0      734.71      744.66     18.49 o
   5   5   0      222.47      227.41     12.23 o
   6   5   0       45.74       43.47      7.43 o
   7   5   0      645.75      634.37     21.42 o
   8   5   0      455.85      430.38     19.01 o
   9   5   0      252.83      222.34     15.86 o
  10   5   0        0.34       -1.72      7.92 o
  11   5   0       10.31       12.28      9.39 o
  12   5   0        9.12        5.23     10.12 o
 -11   6   0        8.46        7.20     13.79 o
 -10   6   0        2.45        0.21     11.61 o
  -9   6   0      168.85      157.77     19.28 o
  -8   6   0      163.13      152.38     25.67 o
  -7   6   0      205.11      204.91     18.62 o
  -6   6   0      393.08      358.63     13.49 o
  -5   6   0      361.85      342.64     12.49 o
  -4   6   0       33.29       26.38      5.92 o
  -3   6   0       78.91       89.04      7.40 o
  -2   6   0      553.82      547.64     10.62 o
  -1   6   0        7.23        4.98      2.90 o
   0   6   0      701.63      633.83     77.23 o
   1   6   0     1256.96     1324.73     35.73 o
   2   6   0      231.95      197.59      9.54 o
   3   6   0      403.61      453.73      8.69 o
   4   6   0       46.58       34.68      6.32 o
   5   6   0      209.80      202.95     12.56 o
   6   6   0      154.29      131.08     11.80 o
   7   6   0        0.08        2.73      6.04 o
   8   6   0      192.60      181.02     14.18 o
   9   6   0      148.35      161.07     14.45 o
  10   6   0       78.05       84.13     12.99 o
  11   6   0        0.74       -4.97      8.59 o
  12   6   0       24.10       17.91     10.83 o
 -10   7   0       57.76       54.99     16.40 o
  -9   7   0       10.26        4.80     12.39 o
  -8   7   0        0.99       10.06     11.53 o
  -7   7   0        4.75       -2.93     10.24 o
  -6   7   0        0.99       -0.47      6.70 o
  -5   7   0     2127.30     1943.50    118.12 o
  -4   7   0      225.55      195.86     11.04 o
  -3   7   0     1163.01     1234.07     42.62 o
  -2   7   0        0.49        0.55      3.73 o
  -1   7   0      629.56      598.71     14.55 o
   0   7   0      261.93      226.97     35.11 o
   1   7   0       45.43       49.36      5.48 o
   2   7   0      621.36      582.84     15.18 o
   3   7   0     1247.14     1326.91     27.90 o
   4   7   0      180.09      200.06      7.24 o
   5   7   0       69.22       66.01      8.70 o
   6   7   0      376.54      353.85     16.84 o
   7   7   0       58.38       55.24      9.68 o
   8   7   0       33.58       29.54      8.99 o
   9   7   0        2.89       -6.86      6.86 o
  10   7   0       75.05       76.30     12.99 o
  11   7   0        9.42        8.38      9.82 o
  12   7   0      120.66      128.64     16.97 o
  -9   8   0      127.79      134.47     24.47 o
  -8   8   0       64.47       64.75     15.68 o
  -7   8   0        4.87        3.20     11.30 o
  -6   8   0        4.72        2.73     10.18 o
  -5   8   0      447.65      462.20     36.62 o
  -4   8   0      785.10      719.90     29.25 o
  -3   8   0       44.27       59.95      7.68 o
  -2   8   0      454.48      433.19     13.64 o
  -1   8   0        3.48        1.08      3.98 o
   0   8   0      339.26      309.39     13.38 o
   1   8   0       88.72       94.96      7.45 o
   2   8   0      471.29      427.08     14.26 o
   3   8   0       28.14       29.04      5.20 o
   4   8   0      140.15      138.52      6.08 o
   5   8   0      362.74      385.18     24.73 o
   6   8   0      247.78      216.01     14.49 o
   7   8   0       13.22        6.09      7.08 o
   8   8   0       51.04       57.82     10.88 o
   9   8   0      105.22       96.43     13.55 o
  10   8   0       20.62       15.57      9.58 o
  11   8   0        0.33       -1.02      9.58 o
  -9   9   0        3.77       -6.63     13.74 o
  -8   9   0       96.73      123.36     20.04 o
  -7   9   0      219.13      237.01     23.14 o
  -6   9   0        0.64        2.82     11.36 o
  -5   9   0       39.70       62.51     20.76 o
  -4   9   0       31.97       44.14     17.22 o
  -3   9   0      647.27      641.74     40.61 o
  -2   9   0      395.09      367.54     15.37 o
  -1   9   0        1.58        3.90      5.63 o
   0   9   0       24.32       31.40      7.03 o
   1   9   0      754.70      738.78     40.38 o
   2   9   0       15.40       16.06      5.35 o
   3   9   0      168.80      173.90     20.18 o
   4   9   0      314.15      274.85     15.63 o
   5   9   0      468.27      444.52     19.50 o
   6   9   0       20.41       11.41      7.58 o
   7   9   0       11.40        8.54      7.66 o
   8   9   0      109.62      103.12     13.35 o
   9   9   0       14.59       17.89      9.71 o
  10   9   0        3.47       13.91     10.11 o
  11   9   0        7.23       21.54     11.80 o
  -8  10   0        0.09      -12.72     12.72 o
  -7  10   0       67.68       93.68     18.47 o
  -6  10   0      101.84       95.81     17.58 o
  -5  10   0       82.27      102.89     24.30 o
  -4  10   0      238.61      266.46     32.51 o
  -3  10   0      189.07      192.89     27.49 o
  -2  10   0      284.59      275.33     21.00 o
  -1  10   0        7.05        2.75      6.19 o
   0  10   0       20.42       25.64      7.43 o
   1  10   0      191.44      185.69     13.03 o
   2  10   0       59.07       58.38      9.06 o
   3  10   0      613.73      621.24     28.27 o
   4  10   0       28.94       34.27      8.78 o
   5  10   0      104.96      111.72     12.42 o
   6  10   0        9.18        6.22      8.05 o
   7  10   0       35.85       56.99     11.35 o
   8  10   0       83.97       96.02     13.78 o
   9  10   0       54.78       47.51     12.58 o
  10  10   0       28.48       23.64     11.95 o
  -7  11   0        7.45       12.56     15.48 o
  -6  11   0       11.89       34.66     14.79 o
  -5  11   0      145.19      192.66     32.39 o
  -4  11   0        0.31       -3.65     15.28 o
  -3  11   0       47.74       53.16     20.19 o
  -2  11   0        2.55       -4.44      9.70 o
  -1  11   0     1193.58     1159.73     39.52 o
   0  11   0        6.98        4.09      7.00 o
   1  11   0        8.71        9.19      6.91 o
   2  11   0       85.34       81.73     10.87 o
   3  11   0      612.79      593.71     36.27 o
   4  11   0       29.60       40.04      9.83 o
   5  11   0      277.49      294.58     18.82 o
   6  11   0       11.30       19.84      9.11 o
   7  11   0      136.44      135.38     15.44 o
   8  11   0       47.20       65.13     13.19 o
   9  11   0       65.46       53.56     13.36 o
  -5  12   0        0.25      -14.94     14.94 o
  -4  12   0       24.57       27.60     20.53 o
  -3  12   0       75.85       75.63     23.84 o
  -2  12   0      243.09      229.07     22.45 o
  -1  12   0       39.02       26.79     12.66 o
   0  12   0        3.07        1.37      9.81 o
   1  12   0       57.70       61.20     12.11 o
   2  12   0       25.58       25.50      9.07 o
   3  12   0        0.22        6.62      8.24 o
   4  12   0       13.78       11.85      9.00 o
   5  12   0      218.08      252.08     18.73 o
   6  12   0       29.65       20.30     10.51 o
   7  12   0       26.89       26.61     11.25 o
   8  12   0       11.43       11.48     10.42 o
  -3  13   0        0.15       -3.19     17.11 o
  -2  13   0        0.36       -1.71     17.45 o
  -1  13   0        1.70        4.01     11.40 o
   0  13   0      104.68      111.12     22.24 o
   1  13   0       52.62       65.38     15.38 o
   2  13   0        8.04       16.95      9.36 o
   3  13   0        0.09       -6.54      7.88 o
   4  13   0       25.92       17.39      9.85 o
   5  13   0       74.59       82.58     14.05 o
   6  13   0        0.11       -1.76      9.15 o
   0  14   0      231.50      244.89     25.48 o
   1  14   0        5.69        4.79     13.06 o
   2  14   0       42.31       49.89     16.29 o
   3  14   0       44.28       39.35     15.28 o
  -5 -13   1       24.76       31.40     11.89 o
  -4 -13   1       54.61       41.87     11.99 o
  -3 -13   1      130.94      130.09     14.86 o
  -2 -13   1       24.67       23.27     12.86 o
  -1 -13   1       29.22       19.12     12.50 o
   0 -13   1       49.13       56.87     15.60 o
   1 -13   1       46.28       69.92     24.30 o
   2 -13   1       55.83       45.74     23.61 o
   3 -13   1        3.68       -0.23     18.59 o
  -7 -12   1       18.50       21.72     10.85 o
  -6 -12   1       82.32      117.92     15.57 o
  -5 -12   1       35.07       38.17     11.12 o
  -4 -12   1        6.48        3.06      8.26 o
  -3 -12   1        3.40       -2.72      7.74 o
  -2 -12   1       65.90       67.70     11.29 o
  -1 -12   1      209.92      221.22     21.34 o
   0 -12   1       23.35       32.37     12.67 o
   1 -12   1        0.82       -0.23     14.14 o
   2 -12   1      204.13      220.41     22.64 o
   3 -12   1       84.64      112.01     27.15 o
   4 -12   1       13.27       18.82     20.08 o
   5 -12   1       24.93       14.60     20.87 o
  -9 -11   1        0.18       -8.99      8.99 o
  -8 -11   1       10.30       12.47      9.79 o
  -7 -11   1        3.56        7.17      9.44 o
  -6 -11   1        1.12       -0.54      8.35 o
  -5 -11   1        5.22       20.01      9.47 o
  -4 -11   1       30.35       28.17      9.44 o
  -3 -11   1       24.79       25.62      8.99 o
  -2 -11   1       28.88       26.85      8.72 o
  -1 -11   1       18.12       14.73      7.38 o
   0 -11   1      236.32      250.77     20.85 o
   1 -11   1        1.44        1.92      9.01 o
   2 -11   1        0.77        7.02     10.54 o
   3 -11   1       24.23       10.61     18.02 o
   4 -11   1      372.05      392.39     41.18 o
   5 -11   1        4.32       -9.70     16.43 o
   6 -11   1       54.22       58.06     24.75 o
 -10 -10   1        0.63        4.79     10.21 o
  -9 -10   1       13.12        6.59      9.97 o
  -8 -10   1        3.67        8.25      9.49 o
  -7 -10   1       35.47       34.76     10.61 o
  -6 -10   1        4.91        3.51      7.85 o
  -5 -10   1       73.54       67.98     11.10 o
  -4 -10   1      281.55      293.91     17.62 o
  -3 -10   1        4.36        1.22      6.71 o
  -2 -10   1      152.16      139.26     12.46 o
  -1 -10   1      376.51      365.27     17.10 o
   0 -10   1      178.47      174.52     12.71 o
   1 -10   1      318.73      303.56     21.21 o
   2 -10   1      202.33      176.41     18.02 o
   3 -10   1      184.74      163.34     26.58 o
   4 -10   1       20.92       40.27     19.96 o
   5 -10   1       22.33       18.48     18.94 o
   6 -10   1      187.12      181.59     31.03 o
   7 -10   1       21.11       22.90     14.95 o
 -10  -9   1        6.02        7.08     10.07 o
  -9  -9   1       65.54       57.36     12.66 o
  -8  -9   1        0.13        3.17      7.91 o
  -7  -9   1       44.27       48.00     10.58 o
  -6  -9   1      156.06      144.98     13.69 o
  -5  -9   1      401.77      362.28     18.37 o
  -4  -9   1        9.25        7.60      6.90 o
  -3  -9   1       51.81       57.41      9.13 o
  -2  -9   1      627.02      573.97     25.60 o
  -1  -9   1      163.68      140.71     11.26 o
   0  -9   1       16.49        8.10      4.52 o
   1  -9   1        1.87        4.30      4.75 o
   2  -9   1     1197.99     1105.71     34.85 o
   3  -9   1        7.07        2.51      8.58 o
   4  -9   1       11.52        8.26      9.11 o
   5  -9   1      381.19      393.02     25.29 o
   6  -9   1      115.04      125.19     18.46 o
   7  -9   1       20.54       19.50     13.51 o
   8  -9   1        7.44        0.97     13.01 o
 -11  -8   1       40.02       39.96     12.91 o
 -10  -8   1        6.60       13.21      9.58 o
  -9  -8   1       73.92      116.03     14.47 o
  -8  -8   1        4.53        4.75      7.93 o
  -7  -8   1      148.30      142.21     13.74 o
  -6  -8   1      150.46      133.53     12.66 o
  -5  -8   1      167.81      182.45     13.40 o
  -4  -8   1      631.34      595.93     30.56 o
  -3  -8   1      768.43      741.90     24.88 o
  -2  -8   1      321.11      309.14     11.67 o
  -1  -8   1      457.72      416.40     15.64 o
   0  -8   1       87.61       48.09     22.83 o
   1  -8   1      445.22      451.32     13.53 o
   2  -8   1     1884.86     1787.46     29.29 o
   3  -8   1      286.98      264.17     19.41 o
   4  -8   1       74.39       79.44     12.94 o
   5  -8   1       85.48       76.67     13.45 o
   6  -8   1       43.39       37.76     10.12 o
   7  -8   1       23.13       18.33      9.57 o
   8  -8   1      170.40      182.64     21.17 o
   9  -8   1       89.75      121.38     20.71 o
 -11  -7   1       17.32       25.79     11.08 o
 -10  -7   1        1.54        9.32      9.00 o
  -9  -7   1       59.18       65.61     11.77 o
  -8  -7   1       34.09       31.67      9.51 o
  -7  -7   1      217.43      205.93     14.88 o
  -6  -7   1       44.14       33.97      8.28 o
  -5  -7   1       20.40       25.47      7.24 o
  -4  -7   1       14.86       14.80      3.86 o
  -3  -7   1     1389.54     1476.60     41.78 o
  -2  -7   1       44.80       48.99      4.69 o
  -1  -7   1     1949.17     1870.84     45.63 o
   0  -7   1      535.66      312.30    125.08 o
   1  -7   1      865.14      867.90     16.73 o
   2  -7   1      106.57      103.39      8.07 o
   3  -7   1        2.66        2.01      4.36 o
   4  -7   1      183.84      179.76     18.82 o
   5  -7   1     1148.71     1081.57     35.39 o
   6  -7   1       80.73       79.11     12.51 o
   7  -7   1      374.62      369.05     20.16 o
   8  -7   1       22.88       41.13     13.77 o
   9  -7   1        0.77       -0.47     17.00 o
  10  -7   1        3.36        0.70     15.74 o
 -12  -6   1       12.82        9.23     10.82 o
 -11  -6   1       57.59       65.98     13.12 o
 -10  -6   1        3.36        1.90      7.91 o
  -9  -6   1      204.66      210.38     16.55 o
  -8  -6   1      150.01      157.34     13.78 o
  -7  -6   1     1100.11     1021.74     27.71 o
  -6  -6   1      175.71      170.35     12.54 o
  -5  -6   1      806.94      718.15     21.16 o
  -4  -6   1      199.72      215.41     12.16 o
  -3  -6   1       37.91       41.31      3.80 o
  -2  -6   1      105.26      125.46      5.68 o
  -1  -6   1     3542.96     3457.32     70.77 o
   0  -6   1      101.70       73.34     22.01 o
   1  -6   1      594.02      649.03     13.43 o
   2  -6   1       74.41       92.00      6.89 o
   3  -6   1     1130.67      980.57     23.46 o
   4  -6   1      191.53      198.20     11.76 o
   5  -6   1     1565.07     1452.13     49.22 o
   6  -6   1      493.38      453.60     19.63 o
   7  -6   1      729.28      695.98     24.85 o
   8  -6   1      108.40      107.16     13.00 o
   9  -6   1      196.73      183.11     20.56 o
  10  -6   1       34.13       38.40     15.29 o
  11  -6   1      123.16      147.31     22.07 o
 -12  -5   1       64.72       73.25     14.42 o
 -11  -5   1       13.80       18.82     10.11 o
 -10  -5   1       57.14       45.81     10.89 o
  -9  -5   1        2.03        0.79      7.33 o
  -8  -5   1       95.89       94.93     11.38 o
  -7  -5   1      164.95      151.80     12.27 o
  -6  -5   1       74.28       66.49      8.87 o
  -5  -5   1      494.76      462.22     16.30 o
  -4  -5   1        6.38       10.44      4.90 o
  -3  -5   1       74.68       72.00      3.98 o
  -2  -5   1       31.24       23.19      2.58 o
  -1  -5   1      522.37      465.18      9.14 o
   0  -5   1        2.46        2.76      2.14 o
   1  -5   1     1881.19     1928.00     18.54 o
   2  -5   1     1703.86     1782.25     44.83 o
   3  -5   1      724.55      722.08     27.07 o
   4  -5   1        0.55        4.41      4.16 o
   5  -5   1      887.60      884.71     29.16 o
   6  -5   1       18.30       14.51      5.44 o
   7  -5   1        0.72        2.10      6.80 o
   8  -5   1       94.17       83.09     11.72 o
   9  -5   1      390.67      410.02     21.29 o
  10  -5   1       10.81       11.31     12.61 o
  11  -5   1        0.12        0.59     12.47 o
 -12  -4   1       48.38       55.07     13.03 o
 -11  -4   1        2.16       -6.64      8.14 o
 -10  -4   1      373.52      368.84     20.28 o
  -9  -4   1        0.42       -1.15      6.59 o
  -8  -4   1      149.82      128.39     11.92 o
  -7  -4   1      276.10      275.10     19.22 o
  -6  -4   1      883.26      810.61     21.74 o
  -5  -4   1      800.70      765.82     19.70 o
  -4  -4   1      214.66      206.28     10.33 o
  -3  -4   1     2246.88     2422.94     52.14 o
  -2  -4   1      364.07      343.98      5.76 o
  -1  -4   1      496.06      552.26      7.87 o
   0  -4   1      203.82      146.84     28.43 o
   1  -4   1     1144.19     1125.09     12.74 o
   2  -4   1      390.23      419.56      8.07 o
   3  -4   1       61.70       59.29      4.65 o
   4  -4   1       75.61       66.84      6.23 o
   5  -4   1      551.06      512.00     15.89 o
   6  -4   1      253.44      223.00     10.29 o
   7  -4   1       48.90       45.45      7.11 o
   8  -4   1      280.05      274.61     13.03 o
   9  -4   1      200.25      170.68     14.80 o
  10  -4   1        2.09        5.62     11.63 o
  11  -4   1        6.68       -0.97     11.72 o
  12  -4   1        1.60        9.88     16.31 o
 -13  -3   1       13.16       13.60     11.55 o
 -12  -3   1      150.29      161.09     17.18 o
 -11  -3   1       11.01       11.45      9.17 o
 -10  -3   1      126.23      113.25     12.94 o
  -9  -3   1        7.14       -3.77      6.46 o
  -8  -3   1       49.78       44.16      6.15 o
  -7  -3   1       89.35      100.52      4.98 o
  -6  -3   1       84.61       77.17      4.26 o
  -5  -3   1     1573.79     1636.73     28.08 o
  -4  -3   1     3900.14     3856.92     37.67 o
  -3  -3   1      558.70      571.50     18.30 o
  -2  -3   1      143.80      148.17      3.43 o
  -1  -3   1        0.66        1.66      1.45 o
   0  -3   1       45.88       58.71      9.26 o
   1  -3   1       83.31       96.61      3.88 o
   2  -3   1     2994.71     3343.45     39.99 o
   3  -3   1     1138.64     1164.63     24.02 o
   4  -3   1     1011.59     1005.14     17.98 o
   5  -3   1        1.45        1.78      3.62 o
   6  -3   1       37.50       39.11      5.88 o
   7  -3   1      235.53      231.10     11.49 o
   8  -3   1        9.03       10.26      5.84 o
   9  -3   1       27.24       25.36      7.37 o
  10  -3   1       11.23       16.33     12.02 o
  11  -3   1       41.25       52.62     15.63 o
  12  -3   1        0.48       11.68     13.24 o
 -13  -2   1       32.55       49.75     13.34 o
 -12  -2   1      280.47      286.36     20.70 o
 -11  -2   1       42.88       37.38     10.64 o
 -10  -2   1       93.29       79.13     11.92 o
  -9  -2   1       50.44       35.85      9.05 o
  -8  -2   1      407.56      398.06     13.77 o
  -7  -2   1      327.25      346.31     11.62 o
  -6  -2   1      473.61      479.59     11.97 o
  -5  -2   1      551.80      556.44     15.99 o
  -4  -2   1     3405.20     3502.44     44.04 o
  -3  -2   1     6302.71     6388.81     60.26 o
  -2  -2   1     4268.11     4581.95     69.48 o
  -1  -2   1       85.77       96.69      2.69 o
   0  -2   1     5340.00     5577.76     85.85 o
   1  -2   1    10823.35    11248.54     91.19 o
   2  -2   1     1037.28     1047.16     16.36 o
   3  -2   1      380.24      377.67      7.50 o
   4  -2   1        9.44       18.30      3.16 o
   5  -2   1      702.12      755.14     16.99 o
   6  -2   1      945.51      952.32     20.08 o
   7  -2   1      371.64      351.02     12.93 o
   8  -2   1      122.36      127.99      9.63 o
   9  -2   1       66.66       66.10      8.55 o
  10  -2   1        0.06       -4.47      7.44 o
  11  -2   1       19.98       21.66     12.64 o
  12  -2   1       46.89       62.98     16.35 o
 -13  -1   1        0.62        4.74     10.57 o
 -12  -1   1       70.30       87.35     13.75 o
 -11  -1   1      121.65      122.38     14.19 o
 -10  -1   1      346.19      296.50     17.84 o
  -9  -1   1      401.39      383.30     18.43 o
  -8  -1   1      190.14      177.63     10.24 o
  -7  -1   1      258.52      248.79     10.69 o
  -6  -1   1      245.26      258.49     14.37 o
  -5  -1   1        3.88        4.00      2.99 o
  -4  -1   1      107.35       84.27      4.92 o
  -3  -1   1     5580.48     5502.93     88.53 o
  -2  -1   1    37479.94    36822.32    418.50 o
  -1  -1   1      277.00      318.39      3.54 o
   0  -1   1     1686.82     1677.10     17.44 o
   1  -1   1     1164.55     1234.93     10.34 o
   2  -1   1      873.22      982.34     14.90 o
   3  -1   1      656.88      679.51      9.49 o
   4  -1   1        0.30       -0.63      2.19 o
   5  -1   1      164.01      193.45      7.30 o
   6  -1   1     1564.03     1608.72     22.52 o
   7  -1   1      794.12      754.39     20.35 o
   8  -1   1      147.22      139.12      9.60 o
   9  -1   1       17.01       14.64      6.40 o
  10  -1   1       13.56       13.59      8.17 o
  11  -1   1      224.21      232.17     17.24 o
  12  -1   1       52.84       71.09     12.91 o
 -13   0   1       17.12       18.06     11.69 o
 -12   0   1        0.82        2.88      9.61 o
 -11   0   1       66.56       60.29     11.77 o
 -10   0   1        0.36       -3.30      7.52 o
  -9   0   1      152.98      142.55     12.88 o
  -8   0   1       92.05       99.79     14.08 o
  -7   0   1        0.67       -0.28      4.27 o
  -6   0   1        2.94        4.97      3.77 o
  -5   0   1       43.25       41.53      4.52 o
  -4   0   1      277.91      286.66      9.38 o
  -3   0   1      452.13      516.58     11.75 o
  -2   0   1      771.75      807.42     16.89 o
  -1   0   1     3359.87     3545.13     19.00 o
   0   0   1     1385.83     1246.68     39.96 o
   1   0   1     1983.45     2001.95     94.28 o
   2   0   1       73.96       78.41      2.74 o
   3   0   1     1359.08     1378.99     16.20 o
   4   0   1        0.58        4.91      2.41 o
   5   0   1       43.81       55.31      4.35 o
   6   0   1        7.13        8.67      3.32 o
   7   0   1     1551.77     1512.67     23.41 o
   8   0   1       75.10       77.80      7.85 o
   9   0   1        3.26       -3.12      5.11 o
  10   0   1       27.18       12.26      8.53 o
  11   0   1      179.32      192.75     16.22 o
  12   0   1        9.21       14.10     10.27 o
  13   0   1      108.70      108.06     19.91 o
 -12   1   1       19.83       29.11     11.52 o
 -11   1   1       28.33       31.04     10.40 o
 -10   1   1       11.09       15.96      8.69 o
  -9   1   1        0.56        3.13      7.14 o
  -8   1   1        0.19        2.24      6.85 o
  -7   1   1       58.09       67.10      8.65 o
  -6   1   1       53.14       81.50      6.75 o
  -5   1   1      213.13      203.20      8.51 o
  -4   1   1     1262.32     1418.06     23.32 o
  -3   1   1       48.65       48.34      3.81 o
  -2   1   1      588.41      630.34      8.81 o
  -1   1   1      104.76      123.40      3.28 o
   0   1   1      437.21      481.91      4.37 o
   1   1   1      120.49      127.43      2.56 o
   2   1   1     4322.41     4484.72     37.04 o
   3   1   1      152.05      154.36      4.13 o
   4   1   1      344.64      395.33      6.97 o
   5   1   1     3183.15     3315.06     28.47 o
   6   1   1      243.78      250.62      8.18 o
   7   1   1      540.88      547.28     12.51 o
   8   1   1      230.27      216.61     11.13 o
   9   1   1        2.51        1.94      7.17 o
  10   1   1        0.86       -0.67      7.33 o
  11   1   1       46.62       40.11     10.69 o
  12   1   1       38.43       45.11     11.65 o
  13   1   1      123.51      152.33     17.51 o
 -12   2   1        0.79        8.13     10.45 o
 -11   2   1       19.53       16.48     10.27 o
 -10   2   1       35.05       44.43     10.33 o
  -9   2   1       87.71       91.18     11.27 o
  -8   2   1       60.12       51.61      9.50 o
  -7   2   1       11.10        8.19      6.54 o
  -6   2   1     1022.62      975.66     21.40 o
  -5   2   1      789.21      844.57     20.14 o
  -4   2   1      475.05      485.30      9.90 o
  -3   2   1      906.34      911.30     11.65 o
  -2   2   1       28.90       27.94      3.63 o
  -1   2   1       37.68       35.62      2.34 o
   0   2   1     5471.74     6013.42     34.91 o
   1   2   1    10659.84    10577.21    117.64 o
   2   2   1     4207.10     4399.49     38.63 o
   3   2   1     2207.27     2299.77     23.77 o
   4   2   1     1611.12     1546.15     16.22 o
   5   2   1      526.11      601.98     10.42 o
   6   2   1       59.22       72.42      4.91 o
   7   2   1       79.36       66.82      5.42 o
   8   2   1      990.67      977.12     26.89 o
   9   2   1      130.34      127.97     12.00 o
  10   2   1       73.44       57.31     10.53 o
  11   2   1      128.13      108.68     13.52 o
  12   2   1       43.63       46.86     12.10 o
  13   2   1        4.05       -1.75     10.06 o
 -12   3   1       54.06       61.31     16.94 o
 -11   3   1       88.36       74.77     12.70 o
 -10   3   1      402.89      433.37     20.90 o
  -9   3   1       71.86       76.32     11.03 o
  -8   3   1     1226.50     1214.47     28.01 o
  -7   3   1       55.53       58.07      9.01 o
  -6   3   1      327.48      328.18     13.87 o
  -5   3   1      591.51      578.30     15.83 o
  -4   3   1     2478.00     2415.21     42.46 o
  -3   3   1     1204.86     1275.09     15.14 o
  -2   3   1     2256.64     2267.45     49.38 o
  -1   3   1      997.78     1014.65     10.60 o
   0   3   1     4642.33     4823.36     42.20 o
   1   3   1     1281.62     1463.24     14.46 o
   2   3   1      627.23      648.87      8.67 o
   3   3   1      341.17      335.54      4.30 o
   4   3   1     1439.75     1424.69     21.85 o
   5   3   1      181.06      188.26      6.20 o
   6   3   1      221.33      232.01      7.69 o
   7   3   1      247.27      248.16      9.89 o
   8   3   1      704.21      711.59     16.86 o
   9   3   1       70.37       52.61      9.55 o
  10   3   1       42.61       59.82     10.81 o
  11   3   1       15.08        8.76      8.91 o
  12   3   1        0.50       -6.66      8.68 o
  13   3   1        0.69       -7.99     10.01 o
 -12   4   1       33.78       42.10     16.40 o
 -11   4   1        0.22       -2.97     11.37 o
 -10   4   1      226.37      201.13     20.88 o
  -9   4   1       19.67       18.93      8.94 o
  -8   4   1      137.75      124.61     11.84 o
  -7   4   1      113.23      111.65     10.81 o
  -6   4   1      375.05      349.30     14.93 o
  -5   4   1       14.34        3.27      5.20 o
  -4   4   1     1605.01     1546.02     31.22 o
  -3   4   1      255.48      269.23      8.58 o
  -2   4   1      292.07      264.83      7.81 o
  -1   4   1     3103.60     3185.03     23.76 o
   0   4   1        8.39        7.76      2.38 o
   1   4   1       25.80       14.86      2.59 o
   2   4   1     8010.73     8197.83    111.78 o
   3   4   1     1310.77     1385.44     11.94 o
   4   4   1      472.14      407.88     12.99 o
   5   4   1       59.75       67.02      6.97 o
   6   4   1     1010.41     1002.44     18.64 o
   7   4   1      327.88      340.99     10.57 o
   8   4   1      335.80      320.30     16.59 o
   9   4   1      171.65      147.96     13.05 o
  10   4   1      153.25      181.98     15.10 o
  11   4   1        0.18        3.66      8.17 o
  12   4   1       17.89       19.54     10.34 o
  13   4   1       17.20       21.06     11.91 o
 -11   5   1        3.89        3.95     12.38 o
 -10   5   1       55.20       69.13     15.30 o
  -9   5   1      102.44      101.69     16.35 o
  -8   5   1      114.47      100.74     11.36 o
  -7   5   1     1122.95     1152.03     26.29 o
  -6   5   1      409.38      413.14     16.18 o
  -5   5   1       79.38       73.95      8.15 o
  -4   5   1       74.81       82.61      7.41 o
  -3   5   1     1339.96     1432.26     50.35 o
  -2   5   1     4932.96     5331.43     99.72 o
  -1   5   1      292.00      343.96      9.13 o
   0   5   1      327.14      324.36      8.65 o
   1   5   1      180.17      206.27      6.90 o
   2   5   1      514.13      453.90     13.67 o
   3   5   1       73.30       95.21      3.79 o
   4   5   1      758.36      683.12     17.32 o
   5   5   1      114.19      104.09      8.64 o
   6   5   1      814.36      803.10     21.49 o
   7   5   1      767.50      691.95     25.01 o
   8   5   1      145.50      111.85     11.46 o
   9   5   1       33.29       35.59      9.27 o
  10   5   1      151.18      159.32     15.03 o
  11   5   1       18.05       21.37     10.44 o
  12   5   1       61.89       67.30     13.47 o
 -11   6   1       21.02       24.82     14.74 o
 -10   6   1       45.81       59.41     16.18 o
  -9   6   1      190.26      215.27     21.31 o
  -8   6   1       96.39       87.76     15.40 o
  -7   6   1     1067.96     1081.77     48.22 o
  -6   6   1       12.44       12.62      7.30 o
  -5   6   1        0.67        2.47      5.98 o
  -4   6   1       31.61       25.47      7.23 o
  -3   6   1      418.21      410.46     22.07 o
  -2   6   1      809.95      824.09     17.40 o
  -1   6   1      163.82      161.38      7.38 o
   0   6   1      542.22      517.35     16.64 o
   1   6   1     2497.27     2628.74     64.62 o
   2   6   1        6.62       10.67      3.22 o
   3   6   1      363.62      425.97      8.23 o
   4   6   1     1502.68     1387.61     34.09 o
   5   6   1      183.12      183.69     11.93 o
   6   6   1      109.28      115.96     10.46 o
   7   6   1      486.74      475.65     21.91 o
   8   6   1      586.33      593.80     22.49 o
   9   6   1        8.78       17.69      8.51 o
  10   6   1       42.81       40.31     10.67 o
  11   6   1        1.59        4.78      9.04 o
  12   6   1      278.29      324.17     22.69 o
 -10   7   1        0.13       -3.25     12.53 o
  -9   7   1       11.58        2.85     11.68 o
  -8   7   1        1.32       -9.91      9.91 o
  -7   7   1      750.35      717.22     31.43 o
  -6   7   1      117.02      107.08     14.73 o
  -5   7   1       45.21       60.77     10.02 o
  -4   7   1     1084.83     1046.44     26.19 o
  -3   7   1      589.53      565.85     19.15 o
  -2   7   1      132.18      122.61      7.42 o
  -1   7   1     2669.86     2667.82     32.34 o
   0   7   1      346.51      322.78     10.48 o
   1   7   1      533.42      553.88     13.15 o
   2   7   1      906.91      943.71     16.57 o
   3   7   1      257.26      263.86      7.64 o
   4   7   1      765.85      764.59     21.70 o
   5   7   1       68.99       68.28      8.94 o
   6   7   1        2.54       -1.16      5.55 o
   7   7   1      204.51      217.30     14.62 o
   8   7   1      166.43      142.20     13.19 o
   9   7   1        2.33        5.08      7.47 o
  10   7   1      158.37      131.77     14.82 o
  11   7   1        0.32       -2.50      8.96 o
  12   7   1        1.02        4.76     10.32 o
 -10   8   1        0.08        0.46     14.39 o
  -9   8   1      101.46      127.57     19.82 o
  -8   8   1       32.03       31.55     13.79 o
  -7   8   1      112.12      109.49     17.18 o
  -6   8   1        0.38       -1.69      8.93 o
  -5   8   1      150.25      137.56     23.16 o
  -4   8   1      297.39      309.03     16.74 o
  -3   8   1        4.04        4.53      6.58 o
  -2   8   1        8.36        5.33      4.60 o
  -1   8   1     1117.08     1064.83     22.67 o
   0   8   1       74.57       76.50      7.90 o
   1   8   1       12.70       14.85      4.59 o
   2   8   1       75.10       82.12      6.80 o
   3   8   1      809.41      811.93     16.73 o
   4   8   1      198.06      206.79      6.87 o
   5   8   1       46.92       40.04      8.16 o
   6   8   1       89.70       99.25     10.91 o
   7   8   1       12.97       17.99      7.87 o
   8   8   1       18.34       19.33      8.32 o
   9   8   1      128.04      151.68     15.34 o
  10   8   1        1.62        4.34      8.57 o
  11   8   1        4.39        3.84      9.72 o
  -9   9   1       75.35       80.66     18.50 o
  -8   9   1       84.39      108.78     18.27 o
  -7   9   1      173.39      185.78     20.92 o
  -6   9   1       90.41      100.69     16.81 o
  -5   9   1      315.94      341.74     35.02 o
  -4   9   1        1.02       -4.90     12.21 o
  -3   9   1       12.30       18.38      7.64 o
  -2   9   1        0.44       -1.80      4.42 o
  -1   9   1      402.54      381.07     15.60 o
   0   9   1        4.10       13.86      6.14 o
   1   9   1     1876.33     1783.05     31.63 o
   2   9   1      131.99      136.79      8.73 o
   3   9   1        4.91        4.87      4.37 o
   4   9   1       66.83       66.29      6.54 o
   5   9   1      146.29      137.84     12.39 o
   6   9   1        1.19        2.62      6.70 o
   7   9   1       44.72       42.45      9.76 o
   8   9   1       17.50        9.84      8.42 o
   9   9   1      187.34      209.84     17.68 o
  10   9   1      141.04      132.34     15.80 o
  11   9   1        7.44       14.96     10.96 o
  -8  10   1       21.34       29.48     20.76 o
  -7  10   1       78.79       70.46     18.65 o
  -6  10   1       19.73       24.31     13.39 o
  -5  10   1        2.15       10.95     16.43 o
  -4  10   1       25.85       33.31     17.45 o
  -3  10   1      205.32      200.53     27.72 o
  -2  10   1        3.22        7.11      6.55 o
  -1  10   1        0.92       -4.51      5.38 o
   0  10   1       15.16        6.49      6.27 o
   1  10   1       22.28       20.08      7.19 o
   2  10   1      259.94      234.37     15.42 o
   3  10   1       14.78       10.00      7.10 o
   4  10   1       16.15        2.61      6.85 o
   5  10   1      106.87      113.74     12.37 o
   6  10   1      328.39      306.58     21.88 o
   7  10   1       36.02       31.29      9.96 o
   8  10   1       49.20       46.68     11.11 o
   9  10   1       19.50        6.06      9.59 o
  10  10   1       68.36       69.94     13.91 o
  -7  11   1       19.60       24.30     15.77 o
  -6  11   1      126.31      125.18     19.83 o
  -5  11   1       14.48       36.39     20.42 o
  -4  11   1      186.78      203.38     31.14 o
  -3  11   1       19.71       25.32     17.22 o
  -2  11   1       47.53       49.56     13.19 o
  -1  11   1       18.87       21.23      7.80 o
   0  11   1       49.27       58.64      9.63 o
   1  11   1        0.04        1.29      6.46 o
   2  11   1       23.89       25.66      8.32 o
   3  11   1       62.03       54.48      9.79 o
   4  11   1        1.68       -1.99      6.95 o
   5  11   1        0.07        1.22      7.53 o
   6  11   1        2.04        4.09      8.10 o
   7  11   1       47.44       39.12     10.94 o
   8  11   1       40.91       28.02     10.66 o
   9  11   1        7.47       -2.53      9.38 o
  -5  12   1        0.29        7.19     18.36 o
  -4  12   1        0.96       10.61     17.91 o
  -3  12   1      100.50      135.51     27.15 o
  -2  12   1        0.00        1.94     15.51 o
  -1  12   1        2.63        3.04      8.03 o
   0  12   1        0.20       -1.80      6.85 o
   1  12   1       30.85       34.30      9.40 o
   2  12   1        3.83       10.18      8.01 o
   3  12   1       30.65       23.83      8.95 o
   4  12   1       99.94      110.92     13.34 o
   5  12   1       30.04       28.53     10.20 o
   6  12   1       44.70       49.70     11.69 o
   7  12   1       49.24       45.39     12.10 o
   8  12   1       49.76       48.56     13.18 o
  -4  13   1       32.43       40.15     24.98 o
  -3  13   1       21.90       31.37     22.01 o
  -2  13   1      103.88      120.11     28.74 o
  -1  13   1      233.28      238.51     22.82 o
   0  13   1        0.17       10.84     11.13 o
   1  13   1      109.00      120.90     13.80 o
   2  13   1        1.83       -1.25      7.90 o
   3  13   1       66.83       86.77     12.76 o
   4  13   1       19.37       13.82      9.64 o
   5  13   1       95.07       99.88     14.08 o
   6  13   1        1.15        2.40      9.35 o
   7  13   1      202.37      232.81     20.02 o
  -1  14   1      301.67      393.46     29.98 o
   0  14   1       92.41       95.51     17.70 o
   1  14   1        0.38       14.23     12.14 o
   2  14   1        5.30       -1.58     14.09 o
   3  14   1       93.53      112.08     14.81 o
   4  14   1       22.75       17.04     10.52 o
  -4 -13   2       61.53       67.82     13.58 o
  -3 -13   2        0.13        1.51     11.41 o
  -2 -13   2       22.26       13.86     12.72 o
  -1 -13   2       44.90       32.87     14.43 o
   0 -13   2      169.41      170.52     21.80 o
   1 -13   2       54.70       72.20     24.98 o
   2 -13   2       18.44       20.30     14.48 o
  -7 -12   2        0.77       -5.34      9.77 o
  -6 -12   2       38.73       42.39     12.46 o
  -5 -12   2        8.66        6.60      9.28 o
  -4 -12   2       43.76       51.77     11.92 o
  -3 -12   2       29.73       35.71     10.89 o
  -2 -12   2      158.16      168.19     15.47 o
  -1 -12   2       99.43       93.24     16.50 o
   0 -12   2       65.78       70.85     16.02 o
   1 -12   2       22.18       28.40     19.16 o
   2 -12   2      361.72      396.86     28.42 o
   3 -12   2        0.85       -6.84     17.57 o
   4 -12   2        3.37        3.31     19.85 o
  -8 -11   2        7.41       20.83     10.88 o
  -7 -11   2       71.81       95.07     14.44 o
  -6 -11   2      145.41      156.83     16.25 o
  -5 -11   2       64.88       44.10     11.02 o
  -4 -11   2       35.74       48.61     11.00 o
  -3 -11   2      737.89      731.43     35.47 o
  -2 -11   2       38.48       53.03     10.53 o
  -1 -11   2       48.37       48.48      9.58 o
   0 -11   2       39.95       42.67     13.23 o
   1 -11   2      176.47      177.00     19.36 o
   2 -11   2       69.01       67.72     14.64 o
   3 -11   2        4.23        5.59     17.79 o
   4 -11   2       17.39       25.44     20.19 o
   5 -11   2      110.70       95.13     27.49 o
   6 -11   2       25.30       46.54     25.32 o
  -9 -10   2       13.95       18.86     11.17 o
  -8 -10   2       18.31        8.68      9.53 o
  -7 -10   2      493.42      556.55     39.63 o
  -6 -10   2        2.60        5.30      8.21 o
  -5 -10   2       19.76       15.44      8.62 o
  -4 -10   2        0.27       -1.20      6.95 o
  -3 -10   2      212.45      233.37     16.32 o
  -2 -10   2       35.18       36.97      9.06 o
  -1 -10   2      138.40      122.10     11.71 o
   0 -10   2      216.28      224.95     12.15 o
   1 -10   2      210.24      223.81     15.42 o
   2 -10   2       80.08       65.50     13.14 o
   3 -10   2       39.38       54.25     13.09 o
   4 -10   2       27.32       39.59     15.57 o
   5 -10   2       86.64      100.86     17.08 o
   6 -10   2        1.54       10.84     19.16 o
   7 -10   2        0.10        4.65     13.79 o
 -10  -9   2        5.21       -2.84      9.82 o
  -9  -9   2        9.20       19.94     10.37 o
  -8  -9   2       43.09       40.47     11.27 o
  -7  -9   2      189.03      204.57     16.78 o
  -6  -9   2      164.13      149.56     14.19 o
  -5  -9   2      251.65      237.80     16.16 o
  -4  -9   2      433.65      417.57     19.46 o
  -3  -9   2       31.76       20.88      7.57 o
  -2  -9   2       62.16       57.83      7.12 o
  -1  -9   2        7.35        8.20      5.10 o
   0  -9   2     1965.21     1881.77     40.67 o
   1  -9   2        0.35       -3.41      4.33 o
   2  -9   2        8.58       13.08      8.62 o
   3  -9   2      327.71      365.69     18.83 o
   4  -9   2       38.49       36.96     11.78 o
   5  -9   2        3.46       10.19     10.06 o
   6  -9   2       33.13       27.05     12.39 o
   7  -9   2      136.49      130.88     19.89 o
   8  -9   2        0.88        0.39     13.50 o
 -11  -8   2       20.51       17.90     11.30 o
 -10  -8   2        2.12        1.68      9.10 o
  -9  -8   2      217.09      225.18     18.31 o
  -8  -8   2        1.76        1.04      7.75 o
  -7  -8   2        9.07        9.40      7.63 o
  -6  -8   2      106.37      109.73     14.38 o
  -5  -8   2      954.12      887.40     35.77 o
  -4  -8   2      164.75      165.62     16.24 o
  -3  -8   2      112.42      107.34      8.58 o
  -2  -8   2        4.68        4.85      3.78 o
  -1  -8   2      659.43      667.97     16.67 o
   0  -8   2      551.92      416.76    100.05 o
   1  -8   2      711.57      710.67     19.16 o
   2  -8   2      630.52      623.52     23.88 o
   3  -8   2     1601.81     1565.13     34.11 o
   4  -8   2      355.04      355.90     22.67 o
   5  -8   2       54.14       69.04     13.20 o
   6  -8   2      216.94      200.77     17.13 o
   7  -8   2       11.57       15.76      9.56 o
   8  -8   2      150.89      142.03     20.18 o
   9  -8   2        2.53        6.49     14.31 o
 -11  -7   2        7.28       10.58     10.08 o
 -10  -7   2       85.27       87.39     13.55 o
  -9  -7   2        9.38       11.76      9.15 o
  -8  -7   2        0.74        3.14      7.63 o
  -7  -7   2       66.72       54.49     10.27 o
  -6  -7   2       32.64       34.05      8.48 o
  -5  -7   2       35.23       38.66      8.13 o
  -4  -7   2       22.68       29.03      7.20 o
  -3  -7   2      395.75      364.17      9.57 o
  -2  -7   2        6.44        5.97      3.39 o
  -1  -7   2        4.30       11.62      3.71 o
   0  -7   2     1064.90      639.48    255.48 o
   1  -7   2     1538.79     1436.11     21.47 o
   2  -7   2      224.10      219.06     13.08 o
   3  -7   2      981.87      926.93     34.15 o
   4  -7   2      516.99      452.47     29.20 o
   5  -7   2        0.03       -6.75      6.75 o
   6  -7   2       85.08       92.55     12.17 o
   7  -7   2        0.59        2.32      8.01 o
   8  -7   2       46.43       63.39     12.16 o
   9  -7   2       56.59       56.17     16.25 o
  10  -7   2       91.90       86.81     19.44 o
 -12  -6   2        1.07        3.50     10.29 o
 -11  -6   2        4.18       10.01      9.92 o
 -10  -6   2      143.55      137.23     15.08 o
  -9  -6   2       42.91       55.18     11.27 o
  -8  -6   2       46.82       51.60     10.22 o
  -7  -6   2      101.45       98.53     11.26 o
  -6  -6   2      105.28       87.39     10.26 o
  -5  -6   2      580.48      569.05     19.34 o
  -4  -6   2      243.53      235.35      7.69 o
  -3  -6   2       34.92       56.60      3.85 o
  -2  -6   2      273.38      267.60      8.10 o
  -1  -6   2       57.51       52.45      4.67 o
   0  -6   2      530.01      368.76     97.91 o
   1  -6   2      255.89      271.83      9.33 o
   2  -6   2      592.84      565.69     19.53 o
   3  -6   2       10.03       12.96      7.08 o
   4  -6   2       36.31       21.99      8.30 o
   5  -6   2      302.99      293.30     20.08 o
   6  -6   2      183.21      168.92     13.63 o
   7  -6   2        1.22        3.15      7.74 o
   8  -6   2       23.38       20.26      9.53 o
   9  -6   2      125.66      119.90     14.51 o
  10  -6   2       20.86       34.25     15.76 o
 -12  -5   2       43.26       35.94     12.31 o
 -11  -5   2       26.94       26.52     11.24 o
 -10  -5   2        1.39       -1.80      8.08 o
  -9  -5   2       10.63       17.72      9.19 o
  -8  -5   2        0.46        1.49      6.65 o
  -7  -5   2       81.80       75.43     10.08 o
  -6  -5   2      349.44      327.77     16.95 o
  -5  -5   2      337.29      325.22     14.71 o
  -4  -5   2       15.81       13.46      5.33 o
  -3  -5   2       11.51        8.62      2.48 o
  -2  -5   2        9.06       13.15      2.50 o
  -1  -5   2      459.69      501.49     15.80 o
   0  -5   2        0.39        1.95      2.02 o
   1  -5   2     2793.71     2730.83     49.95 o
   2  -5   2      398.17      424.78     10.24 o
   3  -5   2        2.02        4.84      5.85 o
   4  -5   2      103.42       95.93     16.31 o
   5  -5   2      140.72      124.30     10.86 o
   6  -5   2        3.17        3.62      6.73 o
   7  -5   2      516.26      498.54     20.84 o
   8  -5   2      127.38      111.73     12.69 o
   9  -5   2        2.86        0.18      7.92 o
  10  -5   2       26.83       29.99     11.67 o
  11  -5   2        5.12       15.41     14.36 o
 -12  -4   2        4.48        0.28      9.88 o
 -11  -4   2       79.00      111.91     14.72 o
 -10  -4   2       22.56       15.85      9.25 o
  -9  -4   2        1.32        3.09      7.31 o
  -8  -4   2      186.44      184.94     13.85 o
  -7  -4   2      351.68      367.06     17.11 o
  -6  -4   2     1232.42     1154.57     28.23 o
  -5  -4   2      129.20      155.12     10.74 o
  -4  -4   2      202.16      213.69     13.16 o
  -3  -4   2      942.25      941.43     15.60 o
  -2  -4   2      532.05      701.04     10.35 o
  -1  -4   2        2.25        2.37      1.91 o
   0  -4   2      168.88      154.89     15.40 o
   1  -4   2     2729.90     2794.44     54.17 o
   2  -4   2      560.59      595.49     15.34 o
   3  -4   2       87.79       87.22      9.26 o
   4  -4   2      904.94      901.05     32.17 o
   5  -4   2      432.33      471.63     10.69 o
   6  -4   2       50.22       50.32      5.84 o
   7  -4   2      165.18      171.07     13.45 o
   8  -4   2       59.09       55.57      9.96 o
   9  -4   2       87.77      103.51     12.90 o
  10  -4   2       21.24       19.22     10.14 o
  11  -4   2      111.65      119.66     19.39 o
  12  -4   2        3.61        6.59     13.66 o
 -12  -3   2        7.47       11.40     10.74 o
 -11  -3   2       62.16       76.96     12.67 o
 -10  -3   2       57.65       52.77     11.17 o
  -9  -3   2       69.61       67.98     10.82 o
  -8  -3   2      285.43      306.52     11.81 o
  -7  -3   2      211.07      221.25      6.78 o
  -6  -3   2     1876.61     1886.49     39.94 o
  -5  -3   2     9432.05     9358.62    200.03 o
  -4  -3   2      232.34      214.32      5.13 o
  -3  -3   2      255.43      265.55      4.73 o
  -2  -3   2      702.82      689.52     12.53 o
  -1  -3   2     2890.45     2878.15     40.37 o
   0  -3   2       51.15       64.01      4.37 o
   1  -3   2     2890.28     2891.25     42.67 o
   2  -3   2      568.72      595.88     12.03 o
   3  -3   2     5880.98     6174.99    141.66 o
   4  -3   2       49.73       52.18      4.48 o
   5  -3   2      206.01      174.69     11.08 o
   6  -3   2       20.96       21.04      5.04 o
   7  -3   2     1099.14     1073.04     31.07 o
   8  -3   2       32.89       26.94      6.69 o
   9  -3   2      244.81      243.92     16.32 o
  10  -3   2        1.25       -6.25      7.51 o
  11  -3   2        0.34        2.78     11.63 o
  12  -3   2        0.45        6.41     12.76 o
 -12  -2   2       15.34       25.12     11.54 o
 -11  -2   2       26.62       17.70      9.79 o
 -10  -2   2        5.37        1.19      8.00 o
  -9  -2   2       44.32       61.54      7.71 o
  -8  -2   2       55.86       59.87      5.78 o
  -7  -2   2      184.05      188.13      7.77 o
  -6  -2   2       50.80       57.83      4.54 o
  -5  -2   2     8240.68     8595.69     88.88 o
  -4  -2   2      586.03      627.82     33.82 o
  -3  -2   2      217.34      235.11      6.78 o
  -2  -2   2     1722.46     1798.41     22.67 o
  -1  -2   2     3080.72     3221.47     42.63 o
   0  -2   2      842.07      760.84      8.29 o
   1  -2   2    11471.57    11758.12    137.22 o
   2  -2   2     6822.96     7206.18     75.25 o
   3  -2   2     1422.37     1541.13     15.00 o
   4  -2   2      398.89      451.98      8.94 o
   5  -2   2     1292.94     1234.07     25.18 o
   6  -2   2       45.79       44.79      5.70 o
   7  -2   2      795.18      774.54     19.42 o
   8  -2   2       34.52       37.81      7.10 o
   9  -2   2      419.21      427.50     16.05 o
  10  -2   2       67.22       63.26     10.96 o
  11  -2   2       33.85       28.60     13.67 o
  12  -2   2        3.72       -2.64     12.10 o
 -12  -1   2        9.20        1.41      9.69 o
 -11  -1   2        5.16       10.39      9.55 o
 -10  -1   2      448.91      442.58     21.23 o
  -9  -1   2      130.53      118.44     12.31 o
  -8  -1   2       37.20       44.41      6.72 o
  -7  -1   2      102.42       98.20      7.67 o
  -6  -1   2      189.99      191.00      8.80 o
  -5  -1   2       69.58       64.91      5.25 o
  -4  -1   2       52.26       60.21      4.05 o
  -3  -1   2        3.15        7.78      2.53 o
  -2  -1   2    29783.68    29941.81    392.10 o
  -1  -1   2       50.05       44.81      2.20 o
   0  -1   2    10201.07    10029.89     98.65 o
   1  -1   2       67.02       71.73      3.44 o
   2  -1   2     2058.07     2185.66     23.00 o
   3  -1   2      150.77      178.90      5.27 o
   4  -1   2       17.52       13.40      2.86 o
   5  -1   2     2571.73     2606.61     42.96 o
   6  -1   2      247.97      246.26     10.00 o
   7  -1   2        1.04        1.87      4.61 o
   8  -1   2       75.13       74.98      8.10 o
   9  -1   2      156.56      160.10     10.99 o
  10  -1   2        4.43        8.29      6.72 o
  11  -1   2      258.46      293.34     18.51 o
  12  -1   2        3.05       -3.31     11.40 o
 -12   0   2       33.51       32.36     11.57 o
 -11   0   2        5.94        6.70      8.98 o
 -10   0   2      175.29      178.02     15.01 o
  -9   0   2        7.89        8.44      7.21 o
  -8   0   2      145.21      156.71     12.62 o
  -7   0   2      158.72      146.54      9.14 o
  -6   0   2      678.53      709.10     23.89 o
  -5   0   2       75.46       83.88      5.93 o
  -4   0   2    12173.45    12767.88    151.75 o
  -3   0   2     1036.55     1000.87     15.38 o
  -2   0   2    14735.97    13532.19   1066.91 o
  -1   0   2       86.99       94.24      2.94 o
   0   0   2      582.90      713.59      5.66 o
   1   0   2     1074.09     1081.04     42.73 o
   2   0   2     6396.95     6763.13     64.99 o
   3   0   2     2390.18     2487.20     15.89 o
   4   0   2     2361.10     2439.10     26.68 o
   5   0   2      594.36      658.19     17.08 o
   6   0   2      977.67     1048.63     15.99 o
   7   0   2       11.36        9.43      4.75 o
   8   0   2      102.05       94.84      8.42 o
   9   0   2        4.93        6.28      5.83 o
  10   0   2       48.62       49.15      8.31 o
  11   0   2       78.80       90.68     12.97 o
  12   0   2       26.19       29.11     10.98 o
  13   0   2        0.25       -5.78     12.42 o
 -12   1   2      207.48      244.49     19.27 o
 -11   1   2        1.58       -2.22      8.70 o
 -10   1   2      139.41      131.57     13.67 o
  -9   1   2        3.64        3.66      7.23 o
  -8   1   2     1443.67     1379.44     29.91 o
  -7   1   2        4.80       -0.48      5.73 o
  -6   1   2       27.88       48.58      5.88 o
  -5   1   2      350.77      356.85     10.73 o
  -4   1   2     1995.22     2035.74     20.91 o
  -3   1   2      269.34      244.59      7.11 o
  -2   1   2     3107.37     3182.60     22.81 o
  -1   1   2      770.35      790.40      7.15 o
   0   1   2      726.33      838.73      6.25 o
   1   1   2      499.89      501.04      6.09 o
   2   1   2      113.49      124.73      6.34 o
   3   1   2      426.26      466.94      6.35 o
   4   1   2       33.60       36.97      3.00 o
   5   1   2       30.67       31.11      3.64 o
   6   1   2      462.48      420.11     10.29 o
   7   1   2      134.33      134.12      7.34 o
   8   1   2      321.29      332.39     15.28 o
   9   1   2        0.52       -1.74      5.22 o
  10   1   2        5.34       12.46      6.56 o
  11   1   2      115.81      109.34     13.40 o
  12   1   2        7.24       11.71     10.02 o
  13   1   2       13.60       28.33     11.96 o
 -12   2   2      175.93      209.28     18.32 o
 -11   2   2       37.16       33.69     11.09 o
 -10   2   2       40.54       38.88     10.08 o
  -9   2   2      127.52      118.44     12.28 o
  -8   2   2      535.75      524.71     19.64 o
  -7   2   2       37.25       15.98      7.09 o
  -6   2   2      144.53      124.29      9.68 o
  -5   2   2       69.55       75.98      6.09 o
  -4   2   2       42.68       41.28      4.56 o
  -3   2   2        1.32        2.78      2.55 o
  -2   2   2     2215.07     2239.02     29.90 o
  -1   2   2    22987.40    24008.84    287.59 o
   0   2   2      659.72      731.16      6.58 o
   1   2   2       21.65       15.58      2.45 o
   2   2   2     2559.96     2576.85     19.70 o
   3   2   2      461.60      448.35      5.84 o
   4   2   2       19.64       18.69      2.18 o
   5   2   2      746.44      779.30     13.20 o
   6   2   2      579.38      561.78     11.18 o
   7   2   2       33.71       20.39      4.27 o
   8   2   2      349.83      362.96     11.44 o
   9   2   2        1.79        0.60      5.04 o
  10   2   2       52.54       51.17     10.40 o
  11   2   2       40.46       43.03     10.93 o
  12   2   2       10.43       27.18     11.17 o
  13   2   2        3.50       -4.60      9.98 o
 -12   3   2       31.17       41.32     15.64 o
 -11   3   2      165.57      170.52     15.88 o
 -10   3   2        2.01        3.82      8.62 o
  -9   3   2        2.80       -1.37      7.16 o
  -8   3   2      111.10      116.69     11.57 o
  -7   3   2      226.00      229.94     14.04 o
  -6   3   2     2383.24     2377.25     33.32 o
  -5   3   2      357.58      368.62     13.41 o
  -4   3   2      396.00      427.97     11.03 o
  -3   3   2      234.76      238.35      7.79 o
  -2   3   2     1531.40     1607.27     24.35 o
  -1   3   2     1253.48     1314.91     14.78 o
   0   3   2     3579.34     3724.45     45.23 o
   1   3   2        3.97        3.16      1.62 o
   2   3   2     2013.29     1726.94    293.53 o
   3   3   2      722.59      717.41     11.86 o
   4   3   2      359.77      421.64      6.51 o
   5   3   2       79.85       72.36      3.86 o
   6   3   2      390.00      410.15      8.30 o
   7   3   2      224.60      218.34      8.12 o
   8   3   2      323.44      324.84     10.53 o
   9   3   2       33.79       26.14      6.02 o
  10   3   2        2.52       -3.05      7.19 o
  11   3   2       21.47        9.79      8.84 o
  12   3   2       41.18       44.13     11.83 o
  13   3   2       86.36       85.11     15.02 o
 -12   4   2        9.08       12.91     13.96 o
 -11   4   2      244.02      284.40     25.15 o
 -10   4   2      274.41      270.90     18.46 o
  -9   4   2       65.71       63.53     10.82 o
  -8   4   2       23.65       11.43      8.04 o
  -7   4   2      246.92      257.90     15.12 o
  -6   4   2       10.97        8.66      6.45 o
  -5   4   2        0.67        3.70      5.25 o
  -4   4   2       31.74       42.27      5.94 o
  -3   4   2      307.30      302.99     10.68 o
  -2   4   2       53.45       63.00      5.28 o
  -1   4   2      359.21      288.08     60.24 o
   0   4   2     1237.55     1216.09     30.03 o
   1   4   2        4.08        3.78      4.08 o
   2   4   2      178.56      151.36     27.48 o
   3   4   2       10.06        7.97      2.45 o
   4   4   2       38.27       37.51      2.85 o
   5   4   2      319.52      298.88      6.55 o
   6   4   2       21.99       23.03      3.23 o
   7   4   2      119.93      119.10      6.20 o
   8   4   2       26.43       30.35      4.50 o
   9   4   2       84.16       84.94     11.15 o
  10   4   2        0.03        2.49      7.43 o
  11   4   2        3.46        4.90      8.84 o
  12   4   2        2.17        1.87      9.14 o
  13   4   2       42.15       37.94     12.75 o
 -11   5   2      145.29      154.30     20.67 o
 -10   5   2      218.19      244.13     22.19 o
  -9   5   2      290.88      280.64     17.28 o
  -8   5   2      111.68      107.42     11.86 o
  -7   5   2      304.71      277.80     15.51 o
  -6   5   2      412.11      418.09     16.66 o
  -5   5   2      931.67      921.65     22.53 o
  -4   5   2       53.79       61.08      6.95 o
  -3   5   2       82.34      102.34      8.90 o
  -2   5   2      833.85      884.70     17.01 o
  -1   5   2     9881.65    10598.26     66.23 o
   0   5   2     2149.73     2201.48     20.82 o
   1   5   2      148.77      150.70      6.15 o
   2   5   2        5.54       16.14      3.04 o
   3   5   2      502.46      524.47     10.13 o
   4   5   2     1655.00     1697.31     17.80 o
   5   5   2       77.97       76.15      7.60 o
   6   5   2       13.43       11.79      5.71 o
   7   5   2      463.70      456.73     29.58 o
   8   5   2      129.21      122.85     11.76 o
   9   5   2      161.59      157.43     13.54 o
  10   5   2       52.13       65.44     11.33 o
  11   5   2       63.09       61.67     12.02 o
  12   5   2        9.64        7.23      9.83 o
  13   5   2        2.02        1.06      9.96 o
 -11   6   2        0.20        5.81     13.45 o
 -10   6   2        0.35       -8.32     10.40 o
  -9   6   2       96.35      105.07     17.18 o
  -8   6   2        1.10       -7.33      7.33 o
  -7   6   2     1281.41     1288.30     30.52 o
  -6   6   2      121.79      116.31     10.91 o
  -5   6   2      954.35      938.62     22.21 o
  -4   6   2      302.19      277.74     15.43 o
  -3   6   2       22.21       18.18      6.19 o
  -2   6   2      570.35      612.85     23.61 o
  -1   6   2       69.42       70.24      5.42 o
   0   6   2     1065.94     1044.29     16.06 o
   1   6   2     1086.43     1245.77     17.95 o
   2   6   2      233.85      217.19      6.77 o
   3   6   2      973.18     1091.60     14.35 o
   4   6   2      512.23      498.00      9.50 o
   5   6   2       29.98       31.42      6.47 o
   6   6   2      456.44      446.45     19.17 o
   7   6   2      141.90      140.67     11.92 o
   8   6   2      165.39      160.93     13.33 o
   9   6   2       11.65        9.94      7.82 o
  10   6   2       66.26       75.07     12.05 o
  11   6   2       77.60       71.27     12.69 o
  12   6   2        0.21        7.30     10.36 o
 -10   7   2        1.04       12.12     13.89 o
  -9   7   2        6.23        3.67     13.80 o
  -8   7   2      188.77      224.68     20.82 o
  -7   7   2       23.47       18.87     11.29 o
  -6   7   2      196.41      198.79     13.71 o
  -5   7   2        1.00        0.52      6.24 o
  -4   7   2      365.95      365.55     17.79 o
  -3   7   2       80.76      102.36     10.32 o
  -2   7   2        9.50       -0.83      5.44 o
  -1   7   2      296.47      290.68     11.85 o
   0   7   2      973.31      964.72     20.78 o
   1   7   2        1.99        2.57      3.20 o
   2   7   2      166.47      218.26      8.64 o
   3   7   2     1502.84     1642.39     27.43 o
   4   7   2      105.50      105.61      5.09 o
   5   7   2        8.01        6.67      5.34 o
   6   7   2      580.69      534.40     19.14 o
   7   7   2      103.43       84.96     10.14 o
   8   7   2      524.51      494.47     21.05 o
   9   7   2       34.01       29.68      9.14 o
  10   7   2      666.56      643.97     26.47 o
  11   7   2       40.52       34.14     11.09 o
  12   7   2       22.57       38.81     12.63 o
 -10   8   2       15.71       19.63     15.25 o
  -9   8   2       11.49       12.95     13.51 o
  -8   8   2        5.59       -0.57     10.42 o
  -7   8   2      270.52      253.11     21.25 o
  -6   8   2      179.43      190.89     20.82 o
  -5   8   2       28.82       42.34      9.61 o
  -4   8   2       43.49       51.46      9.66 o
  -3   8   2      214.00      227.40     15.20 o
  -2   8   2     1703.53     1721.32     34.29 o
  -1   8   2      662.35      631.11     17.86 o
   0   8   2        7.83        5.60      4.75 o
   1   8   2       91.31       87.35      6.86 o
   2   8   2      954.82      879.22     17.70 o
   3   8   2        1.17       -1.61      2.95 o
   4   8   2      182.46      194.58      6.96 o
   5   8   2       18.81       21.66      6.90 o
   6   8   2      881.37      844.77     24.73 o
   7   8   2       27.08       20.43      7.76 o
   8   8   2      156.64      170.21     14.55 o
   9   8   2        0.85        5.27      7.95 o
  10   8   2      160.08      155.57     16.18 o
  11   8   2       48.54       41.59     12.63 o
  12   8   2      274.27      296.61     22.29 o
  -9   9   2       58.48       63.27     17.37 o
  -8   9   2        0.14       -6.55     11.76 o
  -7   9   2      199.80      196.41     20.64 o
  -6   9   2       97.34       76.67     17.34 o
  -5   9   2       88.15       75.97     21.22 o
  -4   9   2       28.82       34.88      8.98 o
  -3   9   2       44.98       53.27      9.96 o
  -2   9   2      284.97      320.28     18.10 o
  -1   9   2      140.24      139.11     10.53 o
   0   9   2     1154.84     1139.39     25.02 o
   1   9   2      314.55      296.18     14.02 o
   2   9   2      229.37      230.89     10.47 o
   3   9   2       49.43       48.15      5.30 o
   4   9   2      934.25      925.24     27.44 o
   5   9   2        0.98       -6.09      6.09 o
   6   9   2      181.00      175.94     13.76 o
   7   9   2        5.47        4.95      7.46 o
   8   9   2      101.87      112.87     13.05 o
   9   9   2        2.56        5.54      8.13 o
  10   9   2        0.56        4.33      9.36 o
  11   9   2        7.38        9.70     10.19 o
  -8  10   2        0.51       -5.23     12.55 o
  -7  10   2      152.80      175.85     21.24 o
  -6  10   2       33.27       24.56     13.14 o
  -5  10   2       22.48       35.82     19.16 o
  -4  10   2        0.39        3.76     14.71 o
  -3  10   2      449.67      474.66     22.23 o
  -2  10   2       97.31       94.88     15.11 o
  -1  10   2        0.54        3.74      5.98 o
   0  10   2       22.02       29.43      7.30 o
   1  10   2      438.98      450.60     17.77 o
   2  10   2        2.64       -1.14      5.53 o
   3  10   2      330.79      334.99     13.06 o
   4  10   2       21.26       32.47      8.16 o
   5  10   2       52.29       54.66      9.69 o
   6  10   2      121.87      105.42     12.32 o
   7  10   2      132.64      135.60     14.29 o
   8  10   2      155.85      164.09     15.70 o
   9  10   2        0.11        3.65      8.58 o
  10  10   2       30.91       30.09     13.14 o
  -7  11   2        0.14        0.64     13.43 o
  -6  11   2        0.08       -7.07     11.68 o
  -5  11   2      379.03      375.62     38.55 o
  -4  11   2       63.03       66.84     21.10 o
  -3  11   2       46.40       26.92     17.22 o
  -2  11   2       34.88       38.90     10.55 o
  -1  11   2      139.10      148.55     10.95 o
   0  11   2       76.90       67.41      9.68 o
   1  11   2      284.96      281.14     15.86 o
   2  11   2        5.70       -0.72      6.27 o
   3  11   2      403.55      408.89     19.23 o
   4  11   2        8.00        8.74      7.47 o
   5  11   2      252.91      255.98     17.02 o
   6  11   2       59.83       54.46     10.88 o
   7  11   2       24.67       31.95     10.51 o
   8  11   2        0.12       -4.07      8.22 o
   9  11   2       16.15       25.64     11.39 o
  10  11   2        2.39       -1.26      9.98 o
  -6  12   2       84.84      109.38     20.37 o
  -5  12   2       91.36       88.52     25.32 o
  -4  12   2       80.77      106.77     26.81 o
  -3  12   2      144.63      179.43     28.63 o
  -2  12   2      104.51      141.67     25.89 o
  -1  12   2       86.69       85.88      9.87 o
   0  12   2       82.75      109.42     14.30 o
   1  12   2       58.26       73.05     10.70 o
   2  12   2       45.72       43.33     10.12 o
   3  12   2      153.26      150.50     13.96 o
   4  12   2       69.64       69.04     10.89 o
   5  12   2      324.78      348.35     20.12 o
   6  12   2       66.92       84.78     13.06 o
   7  12   2       45.75       44.38     14.36 o
   8  12   2        6.69       16.55     10.19 o
  -4  13   2        2.92        0.11     18.94 o
  -3  13   2      428.83      395.36     43.12 o
  -2  13   2       20.54       22.93     20.53 o
  -1  13   2        0.25        7.46     11.36 o
   0  13   2      144.60      157.43     18.93 o
   1  13   2      259.24      285.43     18.21 o
   2  13   2        0.02       -0.89      7.97 o
   3  13   2      192.86      202.15     20.05 o
   4  13   2        2.93        1.92      8.51 o
   5  13   2       25.90       29.51     10.65 o
   6  13   2       30.68       36.51     11.32 o
   7  13   2       48.62       54.53     13.19 o
  -2  14   2       12.57       26.24     21.22 o
  -1  14   2       97.07       90.45     27.49 o
   0  14   2        6.01       10.05     14.14 o
   1  14   2        1.45       -1.26     10.73 o
   2  14   2        6.62        4.30      8.82 o
   3  14   2       27.52       11.96      9.67 o
   4  14   2       19.06       25.14     10.95 o
   5  14   2        0.44       -2.32      8.91 o
  -3 -13   3      107.76      121.55     20.25 o
  -2 -13   3       36.33       26.35     14.38 o
  -1 -13   3       18.73       22.51     14.11 o
   0 -13   3       45.17       30.59     14.80 o
  -6 -12   3      161.22      187.99     18.54 o
  -5 -12   3       43.83       37.56     11.94 o
  -4 -12   3       35.90       31.63     11.08 o
  -3 -12   3       45.88       32.36     10.64 o
  -2 -12   3      114.60       97.85     17.54 o
  -1 -12   3        0.21       -0.16     10.31 o
   0 -12   3       57.41       54.26     15.27 o
   1 -12   3       48.69       70.15     23.16 o
   2 -12   3        4.76        1.85     11.60 o
   3 -12   3       24.96       33.99     23.04 o
   4 -12   3        1.50      -17.45     17.45 o
  -7 -11   3       15.62       12.10     10.17 o
  -6 -11   3       22.94       21.31     10.42 o
  -5 -11   3        2.22        1.90      8.75 o
  -4 -11   3       40.36       45.94     11.35 o
  -3 -11   3      479.50      453.76     40.49 o
  -2 -11   3      148.90      151.30     14.55 o
  -1 -11   3       98.16       91.09     15.89 o
   0 -11   3      181.69      187.42     15.42 o
   1 -11   3      119.19      130.56     16.86 o
   2 -11   3        0.17       -5.65      7.73 o
   3 -11   3       35.57       30.12     12.82 o
   4 -11   3      313.69      303.33     25.85 o
   5 -11   3       13.61       24.41     21.33 o
  -9 -10   3       58.53       69.21     14.65 o
  -8 -10   3      163.69      169.97     17.84 o
  -7 -10   3        4.05        8.80      8.90 o
  -6 -10   3        6.02        7.82      8.73 o
  -5 -10   3        4.13        5.47      8.19 o
  -4 -10   3      467.18      486.75     22.33 o
  -3 -10   3        0.13       -6.45      6.45 o
  -2 -10   3      169.93      186.65     17.89 o
  -1 -10   3        3.52        0.14      5.41 o
   0 -10   3     1119.61     1066.98     29.62 o
   1 -10   3       55.31       65.31     10.80 o
   2 -10   3      186.79      193.15     19.03 o
   3 -10   3       87.19       85.56     12.43 o
   4 -10   3      185.52      180.44     20.16 o
   5 -10   3       64.53       87.96     16.67 o
   6 -10   3       25.30       11.06     19.39 o
   7 -10   3       33.39       46.76     17.69 o
 -10  -9   3        3.48       -1.03      9.81 o
  -9  -9   3       15.33       -1.69      9.07 o
  -8  -9   3      126.77      132.85     15.67 o
  -7  -9   3       21.11        8.31      8.89 o
  -6  -9   3      455.03      437.95     21.90 o
  -5  -9   3        9.37       16.07      8.50 o
  -4  -9   3      248.40      258.40     16.55 o
  -3  -9   3       26.91       29.57      6.10 o
  -2  -9   3      238.01      243.32     12.19 o
  -1  -9   3       79.14       88.31      8.36 o
   0  -9   3     1737.80     1680.95     27.43 o
   1  -9   3      355.02      347.59     23.55 o
   2  -9   3      496.57      496.06     25.30 o
   3  -9   3       10.25        8.41      7.79 o
   4  -9   3      119.32      133.08     17.15 o
   5  -9   3       26.80       32.39     12.66 o
   6  -9   3      209.47      214.47     22.26 o
   7  -9   3        2.31       -0.69     12.34 o
   8  -9   3       55.29       68.43     18.87 o
 -10  -8   3       40.57       51.85     13.20 o
  -9  -8   3       26.50       10.58      9.80 o
  -8  -8   3        6.93        6.50      8.44 o
  -7  -8   3       43.98       40.18     10.23 o
  -6  -8   3       59.76       76.06     11.23 o
  -5  -8   3      249.19      255.54     18.93 o
  -4  -8   3        8.45       11.59      6.89 o
  -3  -8   3      852.29      788.48     25.37 o
  -2  -8   3      926.26      925.68     22.50 o
  -1  -8   3      571.81      549.77     15.60 o
   0  -8   3      229.02      170.54     39.66 o
   1  -8   3       17.08       19.41      5.34 o
   2  -8   3      343.01      329.01     20.25 o
   3  -8   3      301.27      280.63     21.73 o
   4  -8   3      215.10      222.29     19.00 o
   5  -8   3      195.89      188.04     23.84 o
   6  -8   3      163.39      155.90     15.54 o
   7  -8   3       58.12       56.68     12.69 o
   8  -8   3      231.74      240.48     28.46 o
   9  -8   3        1.88       -9.83     13.11 o
 -11  -7   3       36.18       42.10     12.71 o
 -10  -7   3       11.18       21.99     10.89 o
  -9  -7   3       18.46       17.50      9.76 o
  -8  -7   3        0.68        1.87      7.62 o
  -7  -7   3      148.66      166.43     14.20 o
  -6  -7   3        0.55        3.61      6.73 o
  -5  -7   3      187.50      148.54     12.31 o
  -4  -7   3      242.92      237.20     17.22 o
  -3  -7   3     1144.81     1088.35     23.89 o
  -2  -7   3       88.79       85.33      6.17 o
  -1  -7   3       87.45       81.07      6.19 o
   0  -7   3      968.89      605.22    224.61 o
   1  -7   3       54.28       54.96      6.01 o
   2  -7   3       11.21       11.86      4.62 o
   3  -7   3      476.97      478.32     19.15 o
   4  -7   3      288.73      263.58     21.62 o
   5  -7   3       59.09       69.39     12.99 o
   6  -7   3        0.46       -5.39      6.80 o
   7  -7   3       42.66       43.63     11.22 o
   8  -7   3       72.12       81.73     13.83 o
   9  -7   3      133.42      137.28     20.89 o
  10  -7   3      115.25       97.29     29.20 o
 -11  -6   3       28.23       39.39     12.28 o
 -10  -6   3       57.41       45.31     11.80 o
  -9  -6   3      186.78      197.87     16.65 o
  -8  -6   3      324.78      292.32     17.80 o
  -7  -6   3       45.86       44.74      9.47 o
  -6  -6   3       23.11       21.97      7.53 o
  -5  -6   3      435.70      401.62     19.79 o
  -4  -6   3      175.24      186.36      6.55 o
  -3  -6   3     1093.13     1074.99     40.85 o
  -2  -6   3      189.38      210.85     10.01 o
  -1  -6   3     1487.13     1412.43     27.69 o
   0  -6   3      183.63      153.98     24.67 o
   1  -6   3       40.10       32.93      4.78 o
   2  -6   3       35.03       41.42      4.93 o
   3  -6   3     1514.15     1413.33     34.53 o
   4  -6   3      119.76      131.58     13.90 o
   5  -6   3       75.24       74.69     12.39 o
   6  -6   3       43.29       42.59      9.31 o
   7  -6   3      308.43      283.67     18.37 o
   8  -6   3        8.21       15.30      9.47 o
   9  -6   3       13.02       15.40     10.04 o
  10  -6   3       45.33       50.50     16.76 o
 -12  -5   3        4.01       15.67     11.59 o
 -11  -5   3       23.61       29.28     11.34 o
 -10  -5   3       31.62       18.15      9.79 o
  -9  -5   3      711.86      705.02     26.20 o
  -8  -5   3      155.28      151.32     13.51 o
  -7  -5   3       43.81       46.38      9.36 o
  -6  -5   3      190.05      168.31     12.70 o
  -5  -5   3     1417.74     1332.72     41.77 o
  -4  -5   3        5.30        3.95      2.36 o
  -3  -5   3      332.62      297.99      7.97 o
  -2  -5   3      215.40      207.03      7.15 o
  -1  -5   3      799.25      741.01     18.09 o
   0  -5   3      260.46      254.19     12.27 o
   1  -5   3      742.21      727.51     13.60 o
   2  -5   3        9.05        6.96      3.02 o
   3  -5   3      394.55      405.22     16.23 o
   4  -5   3       27.80       15.96      7.64 o
   5  -5   3      467.20      461.62     22.44 o
   6  -5   3      104.31       94.16     10.90 o
   7  -5   3      166.52      170.56     14.27 o
   8  -5   3       51.41       55.91     10.80 o
   9  -5   3      314.46      330.36     20.33 o
  10  -5   3       55.95       45.78     11.91 o
  11  -5   3        0.16       -2.75     13.51 o
 -12  -4   3        0.78       -6.43      9.37 o
 -11  -4   3       35.33       49.84     12.49 o
 -10  -4   3       45.23       53.48     11.42 o
  -9  -4   3      158.01      165.45     14.33 o
  -8  -4   3      207.78      211.20     15.13 o
  -7  -4   3     4577.78     4348.90    103.89 o
  -6  -4   3      199.80      195.75      9.48 o
  -5  -4   3       26.71       26.84      2.98 o
  -4  -4   3      618.56      655.14     17.93 o
  -3  -4   3     1662.58     1653.17     31.14 o
  -2  -4   3      731.25      816.85     14.61 o
  -1  -4   3      900.52      932.85     17.18 o
   0  -4   3       38.51       45.59      3.49 o
   1  -4   3     5648.14     5838.35     78.62 o
   2  -4   3      492.51      504.33     15.71 o
   3  -4   3     1992.25     2009.08     42.60 o
   4  -4   3        9.12        4.20      5.65 o
   5  -4   3      137.29      115.70     10.16 o
   6  -4   3       77.29       81.23      9.94 o
   7  -4   3        1.81        4.08      7.02 o
   8  -4   3       50.65       48.49     10.10 o
   9  -4   3       75.44       63.15     11.49 o
  10  -4   3        3.12       -2.92      8.43 o
  11  -4   3        1.23       12.41     10.50 o
 -12  -3   3        0.26        4.65      9.93 o
 -11  -3   3        2.90        3.63      9.22 o
 -10  -3   3       37.07       45.35     10.81 o
  -9  -3   3        0.54       -0.27      7.40 o
  -8  -3   3      332.32      348.68     12.70 o
  -7  -3   3     1162.25     1134.58     32.14 o
  -6  -3   3       43.00       41.24      4.02 o
  -5  -3   3     1630.49     1693.21     25.87 o
  -4  -3   3      143.27      131.51      8.35 o
  -3  -3   3      852.58      854.33     14.47 o
  -2  -3   3      543.04      522.50      9.11 o
  -1  -3   3       70.56       83.21      3.72 o
   0  -3   3     1898.47     1883.83     39.89 o
   1  -3   3     4885.00     5144.00     63.08 o
   2  -3   3     1523.19     1536.32     30.64 o
   3  -3   3      112.53      125.07      8.53 o
   4  -3   3        4.29        0.79      4.52 o
   5  -3   3      291.46      282.71     13.33 o
   6  -3   3     1262.10     1223.26     30.08 o
   7  -3   3      338.96      328.00     14.19 o
   8  -3   3      203.58      216.40     15.30 o
   9  -3   3        1.52        6.30      7.90 o
  10  -3   3        0.01       -0.38      8.81 o
  11  -3   3       26.98       34.73     11.42 o
  12  -3   3       17.66       12.62     14.12 o
 -12  -2   3       40.44       37.47     12.20 o
 -11  -2   3       21.09       11.40      9.71 o
 -10  -2   3        6.26        7.84      8.23 o
  -9  -2   3       64.48       54.08      7.59 o
  -8  -2   3      168.38      179.14     10.45 o
  -7  -2   3        6.16        1.10      3.45 o
  -6  -2   3      236.05      249.72      8.14 o
  -5  -2   3     1149.10     1137.22     35.91 o
  -4  -2   3     6592.47     6804.23     95.14 o
  -3  -2   3     1070.49     1155.25     15.12 o
  -2  -2   3       14.68       14.55      2.22 o
  -1  -2   3      122.97      117.27      3.85 o
   0  -2   3      260.14      283.40      5.76 o
   1  -2   3      190.70      189.30      5.15 o
   2  -2   3      874.30      896.14     13.94 o
   3  -2   3      221.56      270.37      8.97 o
   4  -2   3       35.43       21.10      2.90 o
   5  -2   3      683.02      712.44     13.14 o
   6  -2   3      125.20      126.90      7.72 o
   7  -2   3      245.12      227.23     10.80 o
   8  -2   3     2097.57     2027.56     39.55 o
   9  -2   3       42.87       39.62      7.46 o
  10  -2   3        6.26        5.76      8.59 o
  11  -2   3        0.77       -3.84      7.65 o
  12  -2   3      107.47       96.83     19.07 o
 -12  -1   3       91.59      106.71     14.93 o
 -11  -1   3       82.53       83.37     13.01 o
 -10  -1   3       12.47       14.14      8.68 o
  -9  -1   3        1.07        1.34      5.69 o
  -8  -1   3       34.54       26.22      5.13 o
  -7  -1   3       63.86       67.89      5.93 o
  -6  -1   3     1495.88     1531.40     23.89 o
  -5  -1   3        0.01        2.24      2.71 o
  -4  -1   3      991.04     1015.71     15.79 o
  -3  -1   3     3856.04     3955.85     31.40 o
  -2  -1   3     1755.30     1852.02     29.96 o
  -1  -1   3      458.91      423.68      8.36 o
   0  -1   3     1219.01     1272.94     18.62 o
   1  -1   3      404.46      468.36      6.62 o
   2  -1   3     3182.59     3100.81     55.63 o
   3  -1   3     2563.37     2664.36     23.20 o
   4  -1   3     1222.44     1415.16     18.87 o
   5  -1   3     1262.51     1373.62     20.61 o
   6  -1   3        0.09        0.66      3.63 o
   7  -1   3      891.26      875.15     27.17 o
   8  -1   3        0.94        0.07      5.15 o
   9  -1   3       27.81       28.15      6.88 o
  10  -1   3        7.21        9.60      6.92 o
  11  -1   3       42.17       41.23     10.95 o
  12  -1   3       58.24       51.14     15.72 o
 -12   0   3       19.34       17.73     10.95 o
 -11   0   3       51.28       55.93     11.87 o
 -10   0   3      140.91      146.71     15.28 o
  -9   0   3       43.55       55.40      9.71 o
  -8   0   3      141.86      128.02     11.60 o
  -7   0   3       50.87       53.14      7.16 o
  -6   0   3      311.33      284.47     10.68 o
  -5   0   3      668.34      662.90     11.94 o
  -4   0   3      387.63      468.86     10.67 o
  -3   0   3       18.99       30.41      3.48 o
  -2   0   3      761.58      767.47     10.64 o
  -1   0   3      664.40      608.82      6.81 o
   0   0   3     6972.21     7322.94     51.00 o
   1   0   3     1037.82      973.51     12.10 o
   2   0   3     3413.66     3435.50     46.82 o
   3   0   3      892.94      890.13     11.51 o
   4   0   3        3.51        8.78      2.46 o
   5   0   3      765.91      786.70     12.88 o
   6   0   3      106.11      100.16      7.02 o
   7   0   3      161.18      154.48      9.19 o
   8   0   3       66.76       53.98      7.35 o
   9   0   3      476.99      464.39     16.24 o
  10   0   3      314.09      313.00     16.61 o
  11   0   3       33.45       39.50      8.78 o
  12   0   3       17.23       25.04     14.24 o
  13   0   3       14.63       11.51     18.59 o
 -12   1   3       14.17       17.47     10.95 o
 -11   1   3       14.07        2.26      9.14 o
 -10   1   3        2.26       -2.33      7.97 o
  -9   1   3      215.11      218.74     15.44 o
  -8   1   3        0.27        3.22      7.05 o
  -7   1   3       51.91       58.17      8.65 o
  -6   1   3       69.52       85.95      7.00 o
  -5   1   3     1402.49     1400.83     23.20 o
  -4   1   3     1686.12     1696.21     22.74 o
  -3   1   3      364.91      363.72      8.53 o
  -2   1   3      872.59      902.30     10.81 o
  -1   1   3     4053.81     4071.68     26.63 o
   0   1   3     1796.38     1884.55     11.74 o
   1   1   3    13261.00    13630.27    240.24 o
   2   1   3     9460.14     9805.11     98.10 o
   3   1   3     2512.58     2709.02     26.47 o
   4   1   3       13.37        7.34      2.34 o
   5   1   3      398.04      338.20      7.89 o
   6   1   3      436.62      469.47     11.11 o
   7   1   3       13.46       19.66      5.23 o
   8   1   3      356.65      366.71     16.13 o
   9   1   3      644.58      649.83     18.49 o
  10   1   3      168.59      162.27     11.56 o
  11   1   3       13.91       16.14      7.35 o
  12   1   3        8.78        6.54      9.34 o
  13   1   3       49.12       65.40     17.61 o
 -12   2   3        4.84        8.03     11.06 o
 -11   2   3        0.35       -1.10      8.79 o
 -10   2   3      109.27      107.10     13.21 o
  -9   2   3        2.01        5.13      7.67 o
  -8   2   3       39.43       36.67      8.75 o
  -7   2   3      118.39      111.31     10.24 o
  -6   2   3       96.76       80.81      8.56 o
  -5   2   3      110.39       92.43      6.64 o
  -4   2   3      148.04      173.67      7.51 o
  -3   2   3        9.96        7.95      3.39 o
  -2   2   3        7.38       15.60      3.06 o
  -1   2   3      562.41      585.15     13.37 o
   0   2   3     1058.52     1099.73     14.33 o
   1   2   3     7134.56     7360.29     54.43 o
   2   2   3      584.64      623.18      8.98 o
   3   2   3     1313.11     1347.10     12.99 o
   4   2   3       29.64       34.42      2.95 o
   5   2   3     1757.16     1745.00     16.26 o
   6   2   3       20.04       15.93      3.65 o
   7   2   3      142.10      130.38      7.25 o
   8   2   3        6.05        3.44      4.93 o
   9   2   3      376.72      379.40     14.65 o
  10   2   3        0.57        0.50      5.88 o
  11   2   3      324.23      342.13     19.99 o
  12   2   3       16.27       21.90     10.70 o
  13   2   3       88.09      107.06     15.76 o
 -12   3   3      286.76      291.50     21.13 o
 -11   3   3        1.44        3.41      9.06 o
 -10   3   3        1.05       -2.85      8.15 o
  -9   3   3       74.11       80.49     11.27 o
  -8   3   3      838.17      802.99     23.88 o
  -7   3   3      230.70      218.11     14.13 o
  -6   3   3      652.67      647.08     18.75 o
  -5   3   3       62.19       65.78      7.52 o
  -4   3   3     2562.04     2682.06     25.92 o
  -3   3   3        7.95        8.78      3.07 o
  -2   3   3      381.00      424.21     12.98 o
  -1   3   3       20.74       22.17      2.73 o
   0   3   3    17969.31    18190.52    219.17 o
   1   3   3      580.43      577.99      8.74 o
   2   3   3      513.19      515.88      6.74 o
   3   3   3      495.49      471.20      8.74 o
   4   3   3     1870.06     1733.59    176.65 o
   5   3   3      819.31      807.58     10.67 o
   6   3   3       53.02       64.17      4.89 o
   7   3   3     1821.50     1794.45     30.39 o
   8   3   3       19.45       23.46      4.92 o
   9   3   3       14.34       15.27      5.61 o
  10   3   3       38.14       42.85      7.53 o
  11   3   3      426.18      438.80     23.74 o
  12   3   3       33.31       30.07     11.03 o
  13   3   3       60.56       91.98     15.09 o
 -12   4   3      210.26      216.89     24.04 o
 -11   4   3      107.08      112.54     14.75 o
 -10   4   3       44.73       49.72     11.35 o
  -9   4   3        8.08        8.87      8.56 o
  -8   4   3      517.37      543.93     20.74 o
  -7   4   3       99.89       98.95     10.96 o
  -6   4   3       15.09       10.59      6.53 o
  -5   4   3      682.95      618.32     17.14 o
  -4   4   3     2847.76     2894.94     31.71 o
  -3   4   3     1832.88     1999.68     21.51 o
  -2   4   3      149.02      201.37      8.59 o
  -1   4   3     3317.44     3513.37     23.91 o
   0   4   3      461.02      490.56      8.86 o
   1   4   3      421.28      341.46     86.82 o
   2   4   3     3878.66     3976.51     55.13 o
   3   4   3      867.56      836.09     12.85 o
   4   4   3      741.78      701.14     65.32 o
   5   4   3      730.66      756.64     15.82 o
   6   4   3      542.23      495.94     11.48 o
   7   4   3      462.99      452.13     12.63 o
   8   4   3       20.64       22.71      4.61 o
   9   4   3        2.12        0.27      4.68 o
  10   4   3      149.02      147.52     13.80 o
  11   4   3        2.40        2.56      8.79 o
  12   4   3       28.07       39.13     11.84 o
  13   4   3       99.63      123.88     16.44 o
 -11   5   3        8.45       10.80     13.04 o
 -10   5   3       17.19       17.07     10.05 o
  -9   5   3      639.80      635.40     24.01 o
  -8   5   3      108.67      114.91     12.23 o
  -7   5   3      158.81      166.00     13.26 o
  -6   5   3     1369.59     1318.27     37.88 o
  -5   5   3       56.99       61.78      8.09 o
  -4   5   3      888.78      926.44     19.73 o
  -3   5   3      181.14      188.27     12.08 o
  -2   5   3      611.15      622.51     14.78 o
  -1   5   3     3034.87     3448.97     26.65 o
   0   5   3       15.73        5.62      2.20 o
   1   5   3        1.04        2.52      2.38 o
   2   5   3     1046.32      966.31     23.35 o
   3   5   3       52.31       40.39      8.76 o
   4   5   3       19.06       14.79      2.40 o
   5   5   3     1248.90     1379.04     21.16 o
   6   5   3       79.87       73.00      4.82 o
   7   5   3      279.15      290.60     10.03 o
   8   5   3      145.12      132.18      8.02 o
   9   5   3        1.75       -0.79      6.78 o
  10   5   3      107.91      103.56     12.63 o
  11   5   3       51.96       53.53     11.85 o
  12   5   3       40.59       36.60     11.61 o
  13   5   3       12.83       27.20     12.26 o
 -11   6   3       46.56       51.28     15.92 o
 -10   6   3       45.38       41.73     14.50 o
  -9   6   3       17.05       18.76      9.55 o
  -8   6   3       78.57       75.81     11.27 o
  -7   6   3       22.28       24.67      8.27 o
  -6   6   3     1030.81     1001.01     24.62 o
  -5   6   3        1.06       -5.62      5.62 o
  -4   6   3      520.32      476.95     19.58 o
  -3   6   3      188.39      198.52     12.91 o
  -2   6   3     2276.68     2329.92     35.19 o
  -1   6   3     1551.83     1200.31    232.72 o
   0   6   3       86.28       43.27      4.37 o
   1   6   3      627.07      569.86     92.38 o
   2   6   3     2137.37     1554.05    505.10 o
   3   6   3      296.02      254.48     17.12 o
   4   6   3     2525.50     2504.81     30.38 o
   5   6   3       17.36       19.96      3.34 o
   6   6   3      319.64      305.64      8.32 o
   7   6   3        0.90        7.29      6.17 o
   8   6   3     1866.27     1819.49     36.22 o
   9   6   3       18.16       16.21      8.17 o
  10   6   3        6.99       12.62      8.74 o
  11   6   3        4.18        5.29      8.79 o
  12   6   3       28.96       26.62     11.50 o
 -10   7   3        1.60        7.53     12.45 o
  -9   7   3        9.10       11.41     12.00 o
  -8   7   3       48.24       47.21     13.35 o
  -7   7   3       17.75       23.05      8.89 o
  -6   7   3        5.57        7.08      7.00 o
  -5   7   3      204.86      188.52     12.69 o
  -4   7   3      897.43      881.93     26.00 o
  -3   7   3      534.75      558.91     20.50 o
  -2   7   3       53.99       49.58     16.20 o
  -1   7   3       90.87       88.65      6.47 o
   0   7   3      265.35      238.12      9.20 o
   1   7   3       54.63       63.90      5.47 o
   2   7   3      499.05      517.84     10.78 o
   3   7   3       14.79       16.15      3.33 o
   4   7   3      626.46      598.33     12.23 o
   5   7   3      185.78      172.79      5.02 o
   6   7   3       51.72       50.58      8.20 o
   7   7   3        1.05        1.53      5.87 o
   8   7   3      154.03      163.84     13.76 o
   9   7   3      511.46      502.29     22.47 o
  10   7   3       78.27       92.19     13.23 o
  11   7   3        0.03        5.15      8.84 o
  12   7   3        9.47        3.66     10.41 o
 -10   8   3        3.55       -4.11     13.13 o
  -9   8   3      192.24      214.95     22.38 o
  -8   8   3       82.69       71.90     15.35 o
  -7   8   3        1.35       -4.28      9.60 o
  -6   8   3       19.43       18.05      8.15 o
  -5   8   3       84.36       88.04     10.30 o
  -4   8   3        7.24        0.05      7.62 o
  -3   8   3       98.12       90.52     11.08 o
  -2   8   3        3.68        2.29      6.63 o
  -1   8   3     1087.90     1100.58     19.71 o
   0   8   3        6.98        4.43      4.65 o
   1   8   3      290.53      290.01     10.56 o
   2   8   3       75.62       87.45      5.85 o
   3   8   3       41.24       35.30      4.41 o
   4   8   3       59.55       71.35      5.06 o
   5   8   3       27.60       19.28      3.37 o
   6   8   3      132.03      123.02     12.43 o
   7   8   3      179.01      189.89     14.23 o
   8   8   3       40.28       52.30      9.88 o
   9   8   3       81.20       68.72     11.36 o
  10   8   3      139.39      145.50     15.85 o
  11   8   3        9.77        7.45      9.70 o
  12   8   3        6.11        5.07     10.29 o
  -9   9   3       97.39      116.68     26.01 o
  -8   9   3        4.90        9.83     12.01 o
  -7   9   3        1.21       -0.13     10.61 o
  -6   9   3       37.37       30.68     12.49 o
  -5   9   3      210.91      227.86     17.69 o
  -4   9   3        0.49        0.14      7.52 o
  -3   9   3        0.52        1.96      7.07 o
  -2   9   3      913.78      871.34     26.99 o
  -1   9   3        8.31        4.84      4.88 o
   0   9   3       11.16       11.92      5.97 o
   1   9   3      749.10      707.05     19.93 o
   2   9   3       23.81       21.41      4.58 o
   3   9   3      243.29      239.57      9.08 o
   4   9   3       32.27       32.65      5.68 o
   5   9   3       49.12       50.15      8.40 o
   6   9   3        9.89        9.12      7.02 o
   7   9   3       13.55       17.57      8.25 o
   8   9   3       35.62       28.17      9.20 o
   9   9   3       89.92       89.90     13.13 o
  10   9   3       40.44       31.10     10.77 o
  11   9   3       11.14        9.63      9.86 o
  -8  10   3        0.15       -4.42     12.90 o
  -7  10   3      247.59      260.69     24.25 o
  -6  10   3       42.64       52.02     14.18 o
  -5  10   3       51.13       51.22     20.30 o
  -4  10   3       85.17      100.81     13.45 o
  -3  10   3       73.69       94.00     12.85 o
  -2  10   3        7.08       16.44      8.84 o
  -1  10   3       93.67       75.23      8.22 o
   0  10   3      827.56      836.24     22.90 o
   1  10   3      249.54      256.45     14.20 o
   2  10   3      542.59      547.25     16.10 o
   3  10   3        4.77        3.76      4.97 o
   4  10   3        0.42       -0.41      4.58 o
   5  10   3        7.51        9.88      7.33 o
   6  10   3      565.35      534.86     21.90 o
   7  10   3       21.14       27.93      9.19 o
   8  10   3       22.25       18.78      9.23 o
   9  10   3        0.01        7.30      8.60 o
  10  10   3       57.11       42.69     12.43 o
  11  10   3       25.79       42.97     13.11 o
  -7  11   3      129.99      145.55     21.20 o
  -6  11   3      222.87      250.98     23.58 o
  -5  11   3        6.15       -8.78     15.74 o
  -4  11   3        2.02       -7.87     12.32 o
  -3  11   3       97.85      117.37     23.84 o
  -2  11   3      307.72      327.20     20.71 o
  -1  11   3       62.22       50.94      7.86 o
   0  11   3        8.90        7.86      6.97 o
   1  11   3      796.85      719.13     23.04 o
   2  11   3      540.83      572.63     17.49 o
   3  11   3      188.45      169.44     12.15 o
   4  11   3       88.65       91.05     11.19 o
   5  11   3        2.44        1.44      6.73 o
   6  11   3      171.31      176.02     15.39 o
   7  11   3       64.50       69.79     12.05 o
   8  11   3       90.67      111.38     14.26 o
   9  11   3        1.89        7.53      9.58 o
  10  11   3       29.37       20.87     11.41 o
  -6  12   3       27.25       33.22     15.84 o
  -5  12   3      133.30      144.98     29.20 o
  -4  12   3        3.84        9.35     17.91 o
  -3  12   3      276.18      249.46     31.48 o
  -2  12   3        3.96        8.67     15.51 o
  -1  12   3       59.52       54.27      9.04 o
   0  12   3      266.18      286.11     16.83 o
   1  12   3        4.62       12.79      7.75 o
   2  12   3       48.99       40.08      7.82 o
   3  12   3       11.90       15.65      8.25 o
   4  12   3      122.88      144.91     13.85 o
   5  12   3       36.99       31.68      9.51 o
   6  12   3       59.25       42.34     10.89 o
   7  12   3        2.78        5.30      8.65 o
   8  12   3      190.22      241.12     19.42 o
   9  12   3       45.26       25.74     11.83 o
  -4  13   3        6.38        6.16     19.39 o
  -3  13   3       43.47       49.28     22.24 o
  -2  13   3        7.77       15.74     17.57 o
  -1  13   3       47.31       66.81     14.73 o
   0  13   3      121.06      142.20     13.92 o
   1  13   3        1.64        4.90      6.76 o
   2  13   3       15.21        9.68      8.67 o
   3  13   3      430.48      436.23     21.75 o
   4  13   3        4.73        1.89      7.90 o
   5  13   3       18.68       19.58      9.62 o
   6  13   3       28.74       33.78     10.84 o
   7  13   3       31.94       33.58     11.54 o
  -2  14   3       17.49       33.31     22.13 o
  -1  14   3       93.07       92.39     26.35 o
   0  14   3       17.08       13.78      9.75 o
   1  14   3        0.10       -5.16      7.82 o
   2  14   3       25.71       32.38     10.49 o
   3  14   3       62.10       87.66     13.52 o
   4  14   3       78.19       84.04     13.41 o
   5  14   3        7.99        6.21      9.47 o
   6  14   3       38.27       45.84     12.36 o
  -5 -12   4      294.70      348.07     23.62 o
  -4 -12   4       54.62       65.77     13.43 o
  -3 -12   4       91.30       85.57     17.88 o
  -2 -12   4       70.07       99.92     19.73 o
  -1 -12   4       44.80       35.94     14.74 o
   0 -12   4       18.84       17.22     12.95 o
   1 -12   4        0.12        6.73     18.25 o
   2 -12   4      138.64      144.88     16.65 o
   3 -12   4       54.58       58.86     25.78 o
  -7 -11   4        1.79       11.82     10.73 o
  -6 -11   4      141.71      150.82     16.70 o
  -5 -11   4        2.21       -1.80      8.76 o
  -4 -11   4        0.20        5.73      9.16 o
  -3 -11   4       72.45       79.54     12.51 o
  -2 -11   4      682.96      689.31     34.52 o
  -1 -11   4        2.93        5.21     10.24 o
   0 -11   4       74.91       72.59     11.93 o
   1 -11   4        1.64        0.24      9.22 o
   2 -11   4      170.77      218.53     17.97 o
   3 -11   4       81.23       79.51     16.53 o
   4 -11   4        4.76       -2.85     16.54 o
   5 -11   4        0.45       -3.42     19.05 o
  -8 -10   4       25.13       25.51     11.61 o
  -7 -10   4       41.01       30.28     12.14 o
  -6 -10   4       16.68       16.22      9.76 o
  -5 -10   4       22.30       27.86     10.14 o
  -4 -10   4        4.49        2.12      8.28 o
  -3 -10   4       10.71       10.60      8.75 o
  -2 -10   4      504.63      561.11     35.62 o
  -1 -10   4       77.58       80.19     10.91 o
   0 -10   4      109.90      116.39     12.85 o
   1 -10   4       41.28       32.95     11.37 o
   2 -10   4       19.02       20.92     10.60 o
   3 -10   4      137.69      164.39     15.59 o
   4 -10   4      217.43      246.09     23.08 o
   5 -10   4       26.42       14.24     11.93 o
   6 -10   4       14.93       32.74     23.84 o
  -9  -9   4        2.65        7.66      9.71 o
  -8  -9   4        0.07        0.33      9.34 o
  -7  -9   4       77.22       71.44     12.96 o
  -6  -9   4        4.36       -7.40      7.40 o
  -5  -9   4       10.73       15.95      8.85 o
  -4  -9   4      253.10      248.74     22.43 o
  -3  -9   4       31.09       20.78      8.54 o
  -2  -9   4        8.88        8.41      5.60 o
  -1  -9   4        0.11       -0.65      5.03 o
   0  -9   4       20.44       21.99      7.77 o
   1  -9   4      202.49      182.93     14.13 o
   2  -9   4       96.46       84.72     13.57 o
   3  -9   4      134.93      142.28     14.02 o
   4  -9   4        0.97        8.58     10.49 o
   5  -9   4      116.83      109.65     17.30 o
   6  -9   4       82.76       88.20     17.64 o
   7  -9   4       86.49      109.71     19.55 o
   8  -9   4        0.21        4.08     14.90 o
 -10  -8   4       13.63       14.14     10.63 o
  -9  -8   4       82.58       79.58     13.90 o
  -8  -8   4        0.06        4.76      8.67 o
  -7  -8   4       23.06       22.67      9.65 o
  -6  -8   4        9.58        2.84      7.81 o
  -5  -8   4      243.31      245.00     16.37 o
  -4  -8   4      172.43      148.72     13.03 o
  -3  -8   4      141.25      143.48      9.44 o
  -2  -8   4       14.46       14.12      5.32 o
  -1  -8   4        7.88        5.88      4.97 o
   0  -8   4      195.94      119.92     40.85 o
   1  -8   4      161.34      156.56     12.39 o
   2  -8   4      407.56      404.56     22.64 o
   3  -8   4        0.96        0.05      6.67 o
   4  -8   4      451.38      439.44     25.82 o
   5  -8   4       21.86       12.78     10.72 o
   6  -8   4       17.96       11.90      9.06 o
   7  -8   4      182.55      179.52     17.46 o
   8  -8   4       84.66       64.71     17.59 o
   9  -8   4       24.72       46.50     17.85 o
 -10  -7   4       56.98       85.23     14.68 o
  -9  -7   4        7.54       13.32      9.32 o
  -8  -7   4      101.43      105.94     13.44 o
  -7  -7   4        2.07        0.50      7.10 o
  -6  -7   4       42.30       44.22      9.40 o
  -5  -7   4      592.30      594.20     49.42 o
  -4  -7   4      808.99      795.08     33.77 o
  -3  -7   4      167.20      144.18      8.92 o
  -2  -7   4       86.01       83.50      6.52 o
  -1  -7   4        0.05       -0.49      4.07 o
   0  -7   4      480.52      322.02    108.89 o
   1  -7   4      457.45      492.81     15.32 o
   2  -7   4      228.73      221.35     17.04 o
   3  -7   4       35.66       39.00      8.31 o
   4  -7   4       45.62       63.62     12.30 o
   5  -7   4       36.35       52.98     12.39 o
   6  -7   4       57.85       55.80     11.37 o
   7  -7   4        4.85        4.46      9.05 o
   8  -7   4       48.07       40.91     11.99 o
   9  -7   4        1.38        2.41     13.70 o
 -11  -6   4      104.51       92.38     15.48 o
 -10  -6   4       52.23       49.28     11.96 o
  -9  -6   4       10.26       14.66      9.73 o
  -8  -6   4       90.37       79.47     12.10 o
  -7  -6   4       17.41       19.36      8.32 o
  -6  -6   4       88.77      117.85     11.88 o
  -5  -6   4       79.20       91.44      6.07 o
  -4  -6   4       52.53       52.21      7.19 o
  -3  -6   4        6.63        5.40      3.91 o
  -2  -6   4      959.96     1005.18     24.84 o
  -1  -6   4       17.43       21.48      4.42 o
   0  -6   4      808.56      755.96     47.72 o
   1  -6   4        0.23        1.67      3.68 o
   2  -6   4     1218.78     1198.52     38.94 o
   3  -6   4       15.02       13.20      6.58 o
   4  -6   4       15.46       20.95      8.95 o
   5  -6   4      298.44      294.39     20.61 o
   6  -6   4      149.40      150.98     13.80 o
   7  -6   4        6.74       13.08      8.80 o
   8  -6   4      223.17      206.63     17.73 o
   9  -6   4      108.76      103.16     14.66 o
  10  -6   4       20.16       14.52     14.63 o
 -11  -5   4       83.50       87.33     14.94 o
 -10  -5   4      438.41      419.97     23.23 o
  -9  -5   4       48.76       18.49      9.34 o
  -8  -5   4      131.01      118.02     13.07 o
  -7  -5   4      228.39      196.17     14.50 o
  -6  -5   4      944.79      928.43     36.92 o
  -5  -5   4       81.23       80.49      4.95 o
  -4  -5   4        5.81        6.79      2.75 o
  -3  -5   4      409.53      395.16     11.75 o
  -2  -5   4      631.13      628.88     13.25 o
  -1  -5   4       24.50       29.37      3.74 o
   0  -5   4      178.19      181.77      7.47 o
   1  -5   4      468.94      473.64     11.44 o
   2  -5   4     1609.09     1595.06     34.64 o
   3  -5   4        2.09        3.35      5.13 o
   4  -5   4     1001.65      915.20     29.50 o
   5  -5   4       12.28       14.28      8.21 o
   6  -5   4      152.64      143.35     14.53 o
   7  -5   4        1.67        1.60      7.08 o
   8  -5   4      346.67      336.09     19.58 o
   9  -5   4       19.40       23.51     10.29 o
  10  -5   4       91.20      107.69     19.07 o
  11  -5   4        0.20       -1.25     13.59 o
 -12  -4   4        6.06       16.94     11.55 o
 -11  -4   4        3.75        4.53      9.27 o
 -10  -4   4        5.89        5.97      8.85 o
  -9  -4   4        3.94       -1.11      7.59 o
  -8  -4   4       40.58       34.46     10.59 o
  -7  -4   4      795.33      799.66     36.69 o
  -6  -4   4      740.47      737.13     14.67 o
  -5  -4   4      220.58      224.10      7.31 o
  -4  -4   4       99.84      101.27      4.90 o
  -3  -4   4      798.91      776.60     22.86 o
  -2  -4   4       26.70       26.21      3.71 o
  -1  -4   4      214.40      248.77      7.04 o
   0  -4   4     2029.72     2013.64     36.08 o
   1  -4   4      122.93      133.70      5.94 o
   2  -4   4      393.27      407.00     17.06 o
   3  -4   4      754.75      772.32     27.66 o
   4  -4   4     1322.29     1262.71     32.26 o
   5  -4   4       38.57       48.57      8.15 o
   6  -4   4       70.37       61.99      9.39 o
   7  -4   4      126.56      119.24     12.51 o
   8  -4   4      196.67      195.13     15.15 o
   9  -4   4       66.27       59.10     11.55 o
  10  -4   4      160.26      154.00     16.25 o
  11  -4   4       68.00       64.89     17.80 o
 -12  -3   4        1.08        7.11     10.65 o
 -11  -3   4      195.31      206.77     18.10 o
 -10  -3   4       89.87      101.80     13.39 o
  -9  -3   4      377.92      420.73     20.82 o
  -8  -3   4      125.11      106.83     11.62 o
  -7  -3   4     2338.58     2309.41     34.46 o
  -6  -3   4      111.65      101.54      6.06 o
  -5  -3   4      685.89      671.22     16.86 o
  -4  -3   4      104.06      102.34      4.82 o
  -3  -3   4      437.93      394.51      8.20 o
  -2  -3   4      552.34      611.32     10.59 o
  -1  -3   4     2600.33     2486.66     30.42 o
   0  -3   4     1335.16     1401.72     19.16 o
   1  -3   4     1392.19     1568.40     15.25 o
   2  -3   4      346.73      434.46     11.66 o
   3  -3   4     3581.57     3468.70     84.06 o
   4  -3   4       54.27       42.60      8.14 o
   5  -3   4      109.91      130.88     10.39 o
   6  -3   4      785.86      710.50     21.91 o
   7  -3   4      499.79      478.98     19.68 o
   8  -3   4      376.21      344.01     18.33 o
   9  -3   4      131.18      137.50     13.85 o
  10  -3   4        2.19       10.57      9.22 o
  11  -3   4       41.79       40.21     11.67 o
  12  -3   4       52.58       68.91     18.08 o
 -12  -2   4       54.64       70.75     13.99 o
 -11  -2   4       22.87       38.34     11.31 o
 -10  -2   4       17.33       14.75      9.43 o
  -9  -2   4      257.52      263.38     16.90 o
  -8  -2   4       15.03       17.70      5.80 o
  -7  -2   4      573.09      595.73     15.77 o
  -6  -2   4      386.91      346.76      9.81 o
  -5  -2   4     1610.28     1561.64     20.94 o
  -4  -2   4      762.61      780.61     19.20 o
  -3  -2   4     3056.23     3199.12     59.01 o
  -2  -2   4      176.74      160.54      5.24 o
  -1  -2   4     1786.97     1514.85    206.59 o
   0  -2   4       96.15       85.41      4.14 o
   1  -2   4     2798.73     2804.60     30.62 o
   2  -2   4     2742.52     3161.27     33.77 o
   3  -2   4     3442.15     3602.33     62.79 o
   4  -2   4     1828.72     1989.23     40.11 o
   5  -2   4      950.10      914.92     13.82 o
   6  -2   4      310.15      301.06     10.45 o
   7  -2   4        6.32        4.04      4.64 o
   8  -2   4        7.66        1.13      5.22 o
   9  -2   4      492.85      479.42     21.23 o
  10  -2   4      121.24      130.46     13.98 o
  11  -2   4       96.26       96.71     13.98 o
  12  -2   4       29.34       34.67     11.94 o
 -12  -1   4        1.42       -5.51      9.91 o
 -11  -1   4       42.42       29.94     10.99 o
 -10  -1   4      172.87      160.75     14.89 o
  -9  -1   4      143.53      138.57     10.49 o
  -8  -1   4       11.35       16.41      5.95 o
  -7  -1   4       35.67       34.09      5.20 o
  -6  -1   4     1293.38     1279.78     19.33 o
  -5  -1   4      128.39      109.17      7.83 o
  -4  -1   4       72.38       64.19      5.21 o
  -3  -1   4      418.88      388.55      9.43 o
  -2  -1   4      293.14      324.26      7.20 o
  -1  -1   4       90.17      105.07      6.55 o
   0  -1   4       58.07       69.84      3.78 o
   1  -1   4     1333.75     1276.50     12.68 o
   2  -1   4      223.04      215.37      5.62 o
   3  -1   4      460.95      470.04      7.74 o
   4  -1   4      550.93      555.17      9.93 o
   5  -1   4       53.30       30.44      4.51 o
   6  -1   4       12.48        9.29      4.29 o
   7  -1   4      404.35      376.73     14.03 o
   8  -1   4      398.67      382.90     14.31 o
   9  -1   4        0.61       -0.75      5.53 o
  10  -1   4      157.58      143.65     13.92 o
  11  -1   4       39.09       25.51     10.30 o
  12  -1   4      100.35       93.74     14.38 o
 -12   0   4        0.16       -0.93      9.55 o
 -11   0   4      142.70      138.74     15.19 o
 -10   0   4        5.55        2.60      6.89 o
  -9   0   4       11.69        9.05      6.18 o
  -8   0   4        0.97       -2.26      5.18 o
  -7   0   4      676.21      661.10     16.94 o
  -6   0   4      267.22      283.37      9.64 o
  -5   0   4      751.57      780.38     15.21 o
  -4   0   4      409.90      426.35     10.57 o
  -3   0   4      288.31      214.48     15.53 o
  -2   0   4      940.95      910.14     73.22 o
  -1   0   4     1190.38     1327.74     12.04 o
   0   0   4     7725.22     8148.01     88.38 o
   1   0   4    11483.48    11701.01    179.68 o
   2   0   4      173.75      169.43      4.88 o
   3   0   4      538.16      489.81     11.93 o
   4   0   4      188.37      177.25      6.53 o
   5   0   4        4.04        8.41      3.00 o
   6   0   4      324.76      354.00     11.38 o
   7   0   4     1321.20     1267.26     21.80 o
   8   0   4      466.90      451.21     15.36 o
   9   0   4      666.44      651.42     18.77 o
  10   0   4      130.57      115.47     10.63 o
  11   0   4       47.31       76.97     12.22 o
  12   0   4       53.80       53.93     11.88 o
 -12   1   4       86.76       87.78     14.63 o
 -11   1   4        4.37       14.58      8.01 o
 -10   1   4      214.24      218.93     13.90 o
  -9   1   4      130.92      121.70     10.41 o
  -8   1   4       21.88       29.36      6.83 o
  -7   1   4        0.34        0.24      4.49 o
  -6   1   4      162.72      126.95     43.47 o
  -5   1   4      203.30      172.58      8.75 o
  -4   1   4      102.48       92.55      6.00 o
  -3   1   4      232.46      221.34      7.19 o
  -2   1   4      520.10      587.19      9.17 o
  -1   1   4     1515.51     1644.36     14.19 o
   0   1   4     3300.91     3516.95     28.59 o
   1   1   4      610.55      633.28      6.12 o
   2   1   4        3.88        4.16      1.62 o
   3   1   4      751.11      706.48     10.00 o
   4   1   4        6.12        7.31      2.11 o
   5   1   4      780.87      841.96     12.23 o
   6   1   4       20.33       23.04      3.77 o
   7   1   4      507.17      511.37     14.59 o
   8   1   4      291.50      298.91     12.82 o
   9   1   4      196.52      191.02     11.60 o
  10   1   4       50.95       63.76      8.70 o
  11   1   4        0.09       -1.60      6.65 o
  12   1   4      194.71      202.25     17.31 o
  13   1   4       55.78       78.11     18.12 o
 -12   2   4       56.88       66.44     14.11 o
 -11   2   4      181.79      200.69     14.13 o
 -10   2   4      284.75      291.48     18.68 o
  -9   2   4       17.55       18.66      8.58 o
  -8   2   4      199.99      199.03     13.89 o
  -7   2   4      498.08      502.00     18.58 o
  -6   2   4      594.01      617.09     18.11 o
  -5   2   4      118.23      127.40      8.77 o
  -4   2   4      593.62      653.24     14.77 o
  -3   2   4      568.05      588.79     10.77 o
  -2   2   4     2743.14     2865.64     31.73 o
  -1   2   4      467.69      497.00      8.44 o
   0   2   4     1423.94     1528.82     16.88 o
   1   2   4     5424.05     5715.06     47.25 o
   2   2   4        0.55        2.31      1.60 o
   3   2   4        6.29        6.75      2.41 o
   4   2   4       48.73       58.42      3.77 o
   5   2   4      535.66      530.70      9.72 o
   6   2   4      342.95      351.53      8.99 o
   7   2   4      417.99      386.77     11.33 o
   8   2   4        6.28        8.21      5.25 o
   9   2   4        6.67        6.50      5.71 o
  10   2   4       61.30       56.12      8.59 o
  11   2   4       62.43       56.96      9.25 o
  12   2   4        1.77       -2.64      8.97 o
  13   2   4        1.27       -1.97      9.90 o
 -12   3   4       44.76       48.76     11.08 o
 -11   3   4        2.00        3.12      9.37 o
 -10   3   4      245.96      288.65     18.47 o
  -9   3   4       75.74       98.95     11.89 o
  -8   3   4       64.75       59.61      9.68 o
  -7   3   4       10.85        7.96      6.82 o
  -6   3   4     1652.72     1631.52     28.14 o
  -5   3   4      204.57      180.22     10.68 o
  -4   3   4       19.64       19.01      4.83 o
  -3   3   4       14.37       18.90      5.48 o
  -2   3   4     1930.21     1942.10     35.53 o
  -1   3   4        5.93        1.49      2.19 o
   0   3   4     3151.09     3308.09     53.85 o
   1   3   4     2564.22     2586.65     16.78 o
   2   3   4      777.48      804.02     91.67 o
   3   3   4      209.81      241.57      6.39 o
   4   3   4      595.68      582.35     10.15 o
   5   3   4       68.17       40.33     13.13 o
   6   3   4     1073.40     1118.07     16.30 o
   7   3   4      278.32      273.13      9.66 o
   8   3   4       31.81       36.59      5.57 o
   9   3   4       50.95       54.31      7.38 o
  10   3   4        5.62        1.14      5.80 o
  11   3   4       27.53       44.54     10.73 o
  12   3   4        1.09       -1.44      8.88 o
  13   3   4       30.11       36.47     12.22 o
 -11   4   4       16.29       10.04     10.27 o
 -10   4   4       54.36       66.16     11.89 o
  -9   4   4       11.65        3.46      8.63 o
  -8   4   4       70.56       70.77     10.43 o
  -7   4   4       93.89       91.47     10.41 o
  -6   4   4       38.19       38.96      8.04 o
  -5   4   4     1093.41     1023.07     21.54 o
  -4   4   4        0.14        0.78      4.27 o
  -3   4   4     1439.64     1666.36     21.81 o
  -2   4   4      247.69      277.54     11.87 o
  -1   4   4     3637.34     3861.59     57.89 o
   0   4   4      132.57      132.13      4.46 o
   1   4   4      160.92      173.46      4.72 o
   2   4   4        6.13        6.61      1.95 o
   3   4   4       63.84       70.22      4.69 o
   4   4   4      782.27      727.61     11.16 o
   5   4   4     2016.29     1997.02     27.36 o
   6   4   4        8.24       10.93      3.55 o
   7   4   4      130.18      126.70      8.04 o
   8   4   4       76.84       78.21      7.44 o
   9   4   4      261.98      260.54     12.19 o
  10   4   4       54.97       66.77     11.21 o
  11   4   4       23.65        9.31      8.91 o
  12   4   4      103.69      111.88     15.12 o
  13   4   4       95.82      109.92     15.89 o
 -11   5   4       21.68       17.49     13.10 o
 -10   5   4        8.80       10.95      9.96 o
  -9   5   4       72.16       74.51     11.69 o
  -8   5   4      123.47      116.47     12.41 o
  -7   5   4       28.79       31.75      8.29 o
  -6   5   4      165.81      172.08     12.32 o
  -5   5   4      358.85      356.09     14.59 o
  -4   5   4       37.14       34.06      6.19 o
  -3   5   4      110.60       91.49      9.18 o
  -2   5   4      615.34      691.88     18.82 o
  -1   5   4        0.62       -0.56      2.46 o
   0   5   4      566.57      595.92     10.82 o
   1   5   4      188.57      161.63      6.27 o
   2   5   4       78.69       74.01      4.76 o
   3   5   4     1153.21     1148.72     15.59 o
   4   5   4      928.77     1037.72     15.33 o
   5   5   4     1074.97     1104.68     21.78 o
   6   5   4     1706.54     1724.53     20.87 o
   7   5   4     1363.76     1314.24     26.39 o
   8   5   4       82.03       87.21      7.54 o
   9   5   4      369.56      350.11     18.28 o
  10   5   4        1.69        1.04      7.59 o
  11   5   4      204.72      195.73     16.92 o
  12   5   4       10.40        8.38      9.96 o
  13   5   4       24.67       18.69     11.45 o
 -11   6   4       10.29       14.34     13.50 o
 -10   6   4      156.01      192.29     21.39 o
  -9   6   4       20.40       25.97     10.17 o
  -8   6   4        3.12        1.76      7.93 o
  -7   6   4        0.21        1.66      7.09 o
  -6   6   4        3.84        3.53      6.95 o
  -5   6   4       17.91       19.64      7.14 o
  -4   6   4      646.51      635.50     17.62 o
  -3   6   4       43.50       40.37      7.68 o
  -2   6   4      109.27      117.96     11.86 o
  -1   6   4     1660.16     1821.84     20.99 o
   0   6   4        6.11       19.74      3.67 o
   1   6   4      498.81      335.58    131.94 o
   2   6   4        2.70        5.67      2.94 o
   3   6   4      342.32      313.49      9.31 o
   4   6   4      117.95      110.08      6.62 o
   5   6   4       23.68       17.38      5.55 o
   6   6   4       85.81       88.15      4.91 o
   7   6   4     1733.87     1705.97     26.69 o
   8   6   4      129.36      136.20     12.28 o
   9   6   4       74.44       73.32     10.88 o
  10   6   4       33.87       25.06      9.36 o
  11   6   4      126.60      127.20     14.66 o
  12   6   4        0.32        0.13      9.22 o
 -10   7   4        0.21      -11.05     11.35 o
  -9   7   4       13.42       18.70     12.42 o
  -8   7   4       17.75       26.60      9.74 o
  -7   7   4      111.38      118.62     12.09 o
  -6   7   4       67.96       66.75      9.52 o
  -5   7   4       51.57       56.97      8.79 o
  -4   7   4      514.97      520.37     22.13 o
  -3   7   4       64.89       78.30     10.15 o
  -2   7   4       43.80       62.57      8.61 o
  -1   7   4     2283.81     2337.35     62.89 o
   0   7   4       16.69        8.19      5.63 o
   1   7   4      313.62      361.24     10.56 o
   2   7   4      831.35      830.47     15.28 o
   3   7   4      230.17      222.90      8.82 o
   4   7   4      303.60      294.24     24.17 o
   5   7   4       25.77       36.73      4.80 o
   6   7   4      583.03      620.61     14.80 o
   7   7   4      223.98      214.04     14.24 o
   8   7   4       67.20       51.81      9.61 o
   9   7   4       90.24       95.91     12.20 o
  10   7   4      299.12      317.83     20.06 o
  11   7   4        8.95       14.82      9.68 o
  12   7   4        6.87       12.71     10.33 o
 -10   8   4       44.40       26.69     22.93 o
  -9   8   4       13.78        5.45     13.02 o
  -8   8   4       50.92       55.04     14.44 o
  -7   8   4        7.65        0.89      8.13 o
  -6   8   4       77.73       86.19     11.06 o
  -5   8   4       39.14       35.00      8.16 o
  -4   8   4       53.96       49.67     10.36 o
  -3   8   4        9.80       10.94      7.44 o
  -2   8   4     1411.60     1451.29     32.68 o
  -1   8   4      410.27      307.07     64.32 o
   0   8   4      332.16      356.59     13.29 o
   1   8   4      115.25       73.08     28.89 o
   2   8   4      859.56      632.10    143.03 o
   3   8   4        6.42        4.13      2.28 o
   4   8   4      272.96      252.56     35.34 o
   5   8   4        6.40        8.15      3.42 o
   6   8   4      253.35      272.50      9.41 o
   7   8   4      182.66      181.11     13.75 o
   8   8   4      461.28      433.59     19.95 o
   9   8   4       35.59       26.16      9.42 o
  10   8   4       39.98       42.50     10.97 o
  11   8   4        1.09        9.18      9.32 o
  12   8   4        0.96       -8.57      8.57 o
  -9   9   4        4.57       -4.17     14.71 o
  -8   9   4        0.21       -1.71     11.76 o
  -7   9   4       48.75       51.34     13.86 o
  -6   9   4      411.82      445.89     20.25 o
  -5   9   4        0.13       -5.38      6.89 o
  -4   9   4      241.31      224.33     17.11 o
  -3   9   4       82.47       65.64     10.81 o
  -2   9   4     1012.66      967.38     28.67 o
  -1   9   4       11.08        6.93      4.94 o
   0   9   4     1479.59     1363.06     26.60 o
   1   9   4       33.66       31.24      5.63 o
   2   9   4      424.41      434.02     13.61 o
   3   9   4      117.03      119.92      7.16 o
   4   9   4      810.04      783.64     21.63 o
   5   9   4        7.56        7.74      4.83 o
   6   9   4       69.18       78.21     10.09 o
   7   9   4        0.76       -1.09      6.54 o
   8   9   4      366.03      322.78     18.49 o
   9   9   4        4.98       12.15      8.69 o
  10   9   4       38.75       53.15     11.78 o
  11   9   4       15.53       22.95     11.11 o
  -8  10   4       31.02       42.50     15.79 o
  -7  10   4       69.61       58.59     15.33 o
  -6  10   4       20.63       39.75     13.18 o
  -5  10   4       34.70       45.97     18.48 o
  -4  10   4       88.29      109.08     14.11 o
  -3  10   4      137.88      142.83     14.75 o
  -2  10   4       11.94        6.53      7.70 o
  -1  10   4        1.77        5.13      5.27 o
   0  10   4      176.40      183.36     12.52 o
   1  10   4      150.35      141.90      9.56 o
   2  10   4       69.09       69.24      7.61 o
   3  10   4      408.79      412.49     14.19 o
   4  10   4      454.61      428.48     23.77 o
   5  10   4      100.20       95.42     10.96 o
   6  10   4      303.12      311.22     17.49 o
   7  10   4        5.59       -1.72      6.98 o
   8  10   4       36.65       32.26     10.17 o
   9  10   4       40.92       67.90     12.30 o
  10  10   4      199.01      180.98     17.82 o
  11  10   4       49.23       59.14     13.54 o
  -7  11   4       73.31       87.43     22.53 o
  -6  11   4        2.78        4.63     11.84 o
  -5  11   4      104.22      100.83     24.87 o
  -4  11   4       12.93        7.98     15.28 o
  -3  11   4        0.15        5.54      8.65 o
  -2  11   4      154.28      158.60     15.68 o
  -1  11   4       84.98      100.91     10.75 o
   0  11   4       12.10       16.26      7.30 o
   1  11   4       44.00       37.67      7.03 o
   2  11   4       10.15        8.89      5.90 o
   3  11   4      224.24      228.61     11.89 o
   4  11   4      103.59       82.68     10.65 o
   5  11   4       11.78       18.04      8.01 o
   6  11   4      444.55      445.18     21.27 o
   7  11   4      256.97      242.54     17.55 o
   8  11   4        2.05        0.75      7.82 o
   9  11   4        2.35        3.81      8.62 o
  10  11   4       20.99       32.66     12.05 o
  -6  12   4       11.02       17.18     14.07 o
  -5  12   4      163.71      151.48     29.89 o
  -4  12   4        0.56       -2.85     16.20 o
  -3  12   4        8.00       24.52     16.77 o
  -2  12   4       78.08       93.81     14.37 o
  -1  12   4        2.33        3.15      6.22 o
   0  12   4        8.90        3.07      7.32 o
   1  12   4      693.83      657.75     19.86 o
   2  12   4       24.04       20.79      7.01 o
   3  12   4       29.43       20.92      8.37 o
   4  12   4        3.58        2.89      7.61 o
   5  12   4       96.72      102.22     12.71 o
   6  12   4        3.73        1.34      7.97 o
   7  12   4        8.55       16.17      9.50 o
   8  12   4        3.73        0.77      9.38 o
   9  12   4      217.27      215.71     19.29 o
  -4  13   4      213.36      194.71     32.97 o
  -3  13   4      212.83      202.13     31.94 o
  -2  13   4       98.50      114.41     24.75 o
  -1  13   4        0.04        4.08      6.91 o
   0  13   4       64.43       51.02      8.16 o
   1  13   4      171.72      168.83     12.33 o
   2  13   4      364.04      341.18     19.51 o
   3  13   4       34.38       44.56     10.20 o
   4  13   4       99.98       92.97     12.82 o
   5  13   4      117.31       99.67     13.15 o
   6  13   4      128.80      131.56     14.94 o
   7  13   4       87.77       90.46     13.99 o
   8  13   4       25.13       35.51     12.18 o
  -2  14   4        2.47        9.01     17.68 o
  -1  14   4       40.06       44.37     20.87 o
   0  14   4        0.29       -0.89      6.77 o
   1  14   4       44.11       49.43     11.53 o
   2  14   4      119.57      135.37     14.54 o
   3  14   4       16.14       11.56      9.32 o
   4  14   4        7.98       -1.83      8.57 o
   5  14   4       24.83       34.42     10.98 o
   6  14   4        7.68       10.59      9.85 o
  -3 -12   5        0.11        9.09     12.66 o
  -2 -12   5       29.10       28.37     15.12 o
  -1 -12   5       71.54       71.67     17.55 o
   0 -12   5       10.57       20.19     19.62 o
   1 -12   5      137.62      137.11     30.68 o
  -6 -11   5        1.35       -4.63      9.71 o
  -5 -11   5       68.87       59.49     13.25 o
  -4 -11   5      139.45      149.11     16.08 o
  -3 -11   5      116.59      126.01     14.75 o
  -2 -11   5       60.08       65.36     16.00 o
  -1 -11   5        4.63       -0.51     10.57 o
   0 -11   5       29.13       24.68     13.67 o
   1 -11   5      223.17      282.99     24.02 o
   2 -11   5        2.14        4.10     10.89 o
   3 -11   5       28.30       30.59     14.47 o
   4 -11   5       38.10       31.71     24.52 o
  -7 -10   5        0.53        0.23      9.82 o
  -6 -10   5        7.40        8.41      9.46 o
  -5 -10   5       14.18       23.87     10.53 o
  -4 -10   5      137.92      130.96     14.77 o
  -3 -10   5        5.53        2.53      8.07 o
  -2 -10   5      404.86      384.01     24.52 o
  -1 -10   5       52.67       60.11     10.62 o
   0 -10   5       28.29       27.90      9.22 o
   1 -10   5       14.73       14.89     10.75 o
   2 -10   5       46.72       41.37     12.81 o
   3 -10   5      334.36      345.80     21.31 o
   4 -10   5        0.64       -5.53     10.49 o
   5 -10   5       45.58       56.69     24.64 o
   6 -10   5       23.44       39.70     23.27 o
  -8  -9   5      138.99      146.77     16.96 o
  -7  -9   5        0.20       -3.39      8.63 o
  -6  -9   5      160.16      185.64     16.78 o
  -5  -9   5       80.33       80.08     12.42 o
  -4  -9   5      646.46      668.30     38.01 o
  -3  -9   5      241.52      257.50     17.28 o
  -2  -9   5      623.42      618.62     19.11 o
  -1  -9   5       31.57       33.42      8.17 o
   0  -9   5      368.05      366.31     18.28 o
   1  -9   5        0.40        6.16     10.09 o
   2  -9   5      437.03      426.44     24.95 o
   3  -9   5        0.49        1.99      7.76 o
   4  -9   5        5.10       12.38     11.03 o
   5  -9   5       67.02       54.70     15.20 o
   6  -9   5      236.86      296.57     37.76 o
   7  -9   5       10.71       16.63     15.04 o
  -9  -8   5       29.80       25.45     11.42 o
  -8  -8   5        8.21       15.20      9.96 o
  -7  -8   5       10.14        8.86      8.64 o
  -6  -8   5      270.67      256.24     17.98 o
  -5  -8   5        1.05        5.25      7.86 o
  -4  -8   5       23.64       40.81      9.57 o
  -3  -8   5       50.99       51.54      7.24 o
  -2  -8   5      756.52      705.00     21.67 o
  -1  -8   5       17.77       17.43      5.85 o
   0  -8   5       89.30       51.23     22.57 o
   1  -8   5       42.80       24.51      8.26 o
   2  -8   5      611.12      594.97     27.31 o
   3  -8   5        1.83       -0.09      6.72 o
   4  -8   5      391.40      393.56     25.40 o
   5  -8   5        8.88       15.17     10.93 o
   6  -8   5       71.55       73.40     12.79 o
   7  -8   5       36.48       43.03     16.12 o
   8  -8   5      358.03      401.47     31.73 o
 -10  -7   5       99.42      102.38     17.36 o
  -9  -7   5       36.47       34.54     11.61 o
  -8  -7   5       37.73       46.47     11.79 o
  -7  -7   5      279.10      241.62     28.91 o
  -6  -7   5        6.09       10.01      7.81 o
  -5  -7   5       65.50       51.89      9.58 o
  -4  -7   5      682.83      665.88     21.21 o
  -3  -7   5      153.16      161.84      9.97 o
  -2  -7   5       85.93       91.91      8.17 o
  -1  -7   5        1.98        2.08      4.52 o
   0  -7   5      381.37      314.95     49.73 o
   1  -7   5      406.90      417.14     13.20 o
   2  -7   5        0.76        1.79      7.12 o
   3  -7   5       30.42       29.92      8.17 o
   4  -7   5       20.14       33.81     10.88 o
   5  -7   5        3.45        2.26      8.58 o
   6  -7   5      222.05      221.13     20.75 o
   7  -7   5        1.81       -2.29      8.32 o
   8  -7   5      135.28      135.97     35.42 o
   9  -7   5       52.11       43.96     17.46 o
 -11  -6   5       61.65       95.04     15.66 o
 -10  -6   5       27.44       39.06     12.18 o
  -9  -6   5        0.19       -6.53      8.33 o
  -8  -6   5      179.42      186.87     15.91 o
  -7  -6   5      251.96      236.83     16.63 o
  -6  -6   5      330.71      285.51     16.83 o
  -5  -6   5       32.79       27.96      8.23 o
  -4  -6   5      889.10      939.86     27.96 o
  -3  -6   5       14.63       15.53      4.91 o
  -2  -6   5        2.09        1.44      3.77 o
  -1  -6   5      215.02      201.70      9.96 o
   0  -6   5     1764.97     1725.56     37.86 o
   1  -6   5      376.92      374.20     11.74 o
   2  -6   5      530.38      513.77     22.72 o
   3  -6   5      352.04      339.13     16.36 o
   4  -6   5       17.84       10.11      8.01 o
   5  -6   5        0.59        9.99      8.93 o
   6  -6   5       55.79       63.70     11.19 o
   7  -6   5       30.69       38.30     10.56 o
   8  -6   5       44.91       40.61     11.34 o
   9  -6   5       51.70       53.13     16.57 o
  10  -6   5       15.46       31.56     15.81 o
 -11  -5   5       11.88       11.23     10.54 o
 -10  -5   5      258.87      275.43     20.13 o
  -9  -5   5      720.90      707.19     27.68 o
  -8  -5   5       15.09       16.22      9.05 o
  -7  -5   5        3.05        2.83      7.25 o
  -6  -5   5      102.60       90.45     10.72 o
  -5  -5   5      647.22      645.75     21.43 o
  -4  -5   5       70.86       68.56      5.49 o
  -3  -5   5       14.76       12.48      3.79 o
  -2  -5   5        0.78       -0.86      3.22 o
  -1  -5   5      600.22      574.67     11.43 o
   0  -5   5      183.79      177.18      7.85 o
   1  -5   5       32.91       24.57      4.19 o
   2  -5   5      810.24      724.62     24.90 o
   3  -5   5      280.24      270.37     16.92 o
   4  -5   5      248.96      256.08     18.17 o
   5  -5   5       70.13       69.02     12.13 o
   6  -5   5       49.29       51.16      9.74 o
   7  -5   5      101.15       89.75     12.28 o
   8  -5   5        3.95       10.28      8.69 o
   9  -5   5       59.16       53.65     12.35 o
  10  -5   5        8.57       11.41     13.67 o
 -11  -4   5      147.37      167.12     19.33 o
 -10  -4   5        6.04       -0.74      8.79 o
  -9  -4   5      837.87      754.51     34.19 o
  -8  -4   5      185.19      150.97     13.84 o
  -7  -4   5        9.67        9.95      6.96 o
  -6  -4   5       93.19       83.35      5.87 o
  -5  -4   5      883.24      880.92     14.41 o
  -4  -4   5      161.33      145.24      6.99 o
  -3  -4   5     1018.89     1031.56     15.43 o
  -2  -4   5       66.72       78.56      5.44 o
  -1  -4   5     2095.79     2286.19     34.09 o
   0  -4   5     1250.97     1381.43     19.51 o
   1  -4   5      103.64       90.12      5.63 o
   2  -4   5       72.39       80.55      8.02 o
   3  -4   5      182.24      166.57     11.42 o
   4  -4   5      192.89      218.59     19.90 o
   5  -4   5        0.62        0.53      5.56 o
   6  -4   5      177.87      175.53     13.48 o
   7  -4   5      153.73      135.59     13.05 o
   8  -4   5       19.17        6.16      8.15 o
   9  -4   5       14.81       11.93      9.22 o
  10  -4   5       55.59       66.47     12.99 o
  11  -4   5       38.30       31.15     15.29 o
 -12  -3   5        0.55        2.62     10.54 o
 -11  -3   5      135.44      173.10     17.35 o
 -10  -3   5        2.20        2.29      8.56 o
  -9  -3   5       45.23       31.09      9.69 o
  -8  -3   5      111.25      101.62     11.80 o
  -7  -3   5       14.92       15.04      5.48 o
  -6  -3   5      228.57      206.63     10.37 o
  -5  -3   5       58.57       68.03      5.48 o
  -4  -3   5       37.19       37.42      4.42 o
  -3  -3   5      726.70      685.61     12.24 o
  -2  -3   5      678.19      613.99     11.47 o
  -1  -3   5       67.73       62.59     14.31 o
   0  -3   5      319.08      369.07      8.32 o
   1  -3   5       91.40       89.59      5.26 o
   2  -3   5      105.64       76.68      5.20 o
   3  -3   5      487.13      431.28     13.01 o
   4  -3   5      102.72       99.85     10.89 o
   5  -3   5        0.94        0.05      5.48 o
   6  -3   5      572.48      528.04     19.93 o
   7  -3   5       32.17       37.69      8.75 o
   8  -3   5       89.90       79.19     11.30 o
   9  -3   5       34.35       35.71     10.27 o
  10  -3   5       40.84       38.50     11.41 o
  11  -3   5       28.92       38.81     12.22 o
 -12  -2   5        1.68        7.22     10.44 o
 -11  -2   5       27.31       29.93     11.42 o
 -10  -2   5       21.08       40.08     10.59 o
  -9  -2   5       26.36       30.35      9.82 o
  -8  -2   5      395.32      403.83     15.26 o
  -7  -2   5        3.70        0.40      4.00 o
  -6  -2   5      248.31      249.39     10.92 o
  -5  -2   5       58.12       36.52      5.56 o
  -4  -2   5      229.67      231.88      9.37 o
  -3  -2   5      121.21      146.26     10.08 o
  -2  -2   5       39.30       31.62      3.61 o
  -1  -2   5       45.41       17.68      5.45 o
   0  -2   5        1.89        3.55      2.30 o
   1  -2   5      391.78      355.72     12.28 o
   2  -2   5     1186.59     1132.09     24.11 o
   3  -2   5      125.16       90.91      7.56 o
   4  -2   5     1252.08     1236.97     23.77 o
   5  -2   5       98.87       95.17      9.32 o
   6  -2   5      200.93      208.73      8.38 o
   7  -2   5        1.91        1.74      6.31 o
   8  -2   5      767.53      737.52     24.59 o
   9  -2   5       14.27        3.49      7.55 o
  10  -2   5      310.56      318.26     20.09 o
  11  -2   5       12.97       13.60     10.35 o
  12  -2   5      126.32      126.56     20.61 o
 -12  -1   5        1.11        5.50     10.26 o
 -11  -1   5        0.10        6.33      9.75 o
 -10  -1   5        0.70       -5.91      7.48 o
  -9  -1   5       33.68       27.96      7.24 o
  -8  -1   5       36.32       36.88      7.05 o
  -7  -1   5       44.52       55.95      6.05 o
  -6  -1   5        0.50        3.54      4.51 o
  -5  -1   5       18.09       22.47      4.75 o
  -4  -1   5     1264.50     1318.85     18.83 o
  -3  -1   5      244.30      213.48      8.05 o
  -2  -1   5      364.41      390.40     11.01 o
  -1  -1   5     1042.34     1056.71     12.88 o
   0  -1   5     1020.04     1003.35     14.80 o
   1  -1   5      989.20      994.31     12.41 o
   2  -1   5      231.40      228.10      6.50 o
   3  -1   5     2062.43     2361.95     35.39 o
   4  -1   5      499.10      452.42      9.37 o
   5  -1   5        3.50        1.54      3.15 o
   6  -1   5      720.72      679.78     14.78 o
   7  -1   5       91.61       91.50      8.31 o
   8  -1   5      658.28      637.38     17.32 o
   9  -1   5        7.32        6.60      7.10 o
  10  -1   5        3.53        7.16      8.24 o
  11  -1   5       23.36       33.13     11.05 o
  12  -1   5      104.61      106.78     20.57 o
 -12   0   5        5.39        3.37     10.42 o
 -11   0   5       38.91       52.18     11.83 o
 -10   0   5       23.24       25.43      7.96 o
  -9   0   5      224.80      232.82     13.25 o
  -8   0   5       15.10        9.89      5.82 o
  -7   0   5      172.59      162.54     10.29 o
  -6   0   5      424.67      424.25     13.32 o
  -5   0   5      845.53      815.73     16.06 o
  -4   0   5      300.74      288.24      9.46 o
  -3   0   5       69.36       44.67     16.38 o
  -2   0   5      905.76      935.51     13.06 o
  -1   0   5     1918.40     2013.25     17.89 o
   0   0   5      348.83      366.04      8.34 o
   1   0   5        8.96        6.77      2.49 o
   2   0   5      132.47      136.43      4.94 o
   3   0   5     1836.25     1863.59     31.24 o
   4   0   5        1.50        1.23      2.54 o
   5   0   5        2.10        2.75      3.06 o
   6   0   5      662.35      692.93     15.90 o
   7   0   5      331.63      337.79     12.68 o
   8   0   5       84.07       80.22      8.26 o
   9   0   5       30.72       27.31      7.18 o
  10   0   5      129.95      141.25     11.53 o
  11   0   5        3.10        6.80      8.38 o
  12   0   5       85.65       78.33     13.63 o
 -12   1   5        0.24       -3.38     10.11 o
 -11   1   5       21.56       22.87     10.22 o
 -10   1   5       54.42       42.46      8.89 o
  -9   1   5      374.57      419.18     17.05 o
  -8   1   5       90.19       97.00      9.16 o
  -7   1   5       13.15        9.71      5.51 o
  -6   1   5       11.15        6.81      4.03 o
  -5   1   5     1308.44     1195.03     67.02 o
  -4   1   5        1.96        3.58      3.21 o
  -3   1   5     3473.95     3564.63     26.35 o
  -2   1   5      680.80      616.30      9.84 o
  -1   1   5      407.47      390.07      6.50 o
   0   1   5     1312.86     1480.13     13.29 o
   1   1   5     3411.64     3524.52     28.67 o
   2   1   5     8347.62     8958.39    131.05 o
   3   1   5      302.62      297.09      7.46 o
   4   1   5       11.19        8.53      2.76 o
   5   1   5     1527.81     1392.63     50.68 o
   6   1   5     1254.11     1272.68     20.04 o
   7   1   5       77.05       83.87      7.55 o
   8   1   5      457.59      435.68     16.00 o
   9   1   5      259.02      251.74     12.86 o
  10   1   5       18.39       20.18      7.50 o
  11   1   5        0.58       -5.80      6.35 o
  12   1   5       12.21       16.09     12.82 o
  13   1   5        7.99        6.58     12.86 o
 -12   2   5       64.13       76.19     14.34 o
 -11   2   5        2.45        2.77      7.79 o
 -10   2   5       10.36       10.75      6.12 o
  -9   2   5      270.97      273.10     23.80 o
  -8   2   5       45.70       43.01      7.71 o
  -7   2   5      108.19       97.95      8.87 o
  -6   2   5      578.01      559.25     15.06 o
  -5   2   5       88.52       77.68      6.62 o
  -4   2   5      727.24      711.87     13.57 o
  -3   2   5     1951.24     1805.73     18.40 o
  -2   2   5     1190.74     1127.03     12.08 o
  -1   2   5      364.08      409.33      8.20 o
   0   2   5      273.99      326.55      6.09 o
   1   2   5        2.62        3.44      2.81 o
   2   2   5       71.28       75.37      3.80 o
   3   2   5      730.20      795.21     13.92 o
   4   2   5        1.46        3.70      2.43 o
   5   2   5     1763.65     1676.99     25.80 o
   6   2   5       36.69       47.75      4.61 o
   7   2   5        3.41        7.27      4.33 o
   8   2   5      117.57      120.20      9.17 o
   9   2   5      433.34      423.80     17.18 o
  10   2   5       91.94       92.08      9.83 o
  11   2   5       77.04       86.10     10.39 o
  12   2   5       65.25       65.56     13.01 o
  13   2   5       13.91        7.09     13.26 o
 -11   3   5       87.01       96.25     11.99 o
 -10   3   5      106.12      102.30     11.15 o
  -9   3   5        5.46        6.06      6.89 o
  -8   3   5       58.36       59.78      9.66 o
  -7   3   5     1022.76      934.71     30.72 o
  -6   3   5      252.68      268.21     13.57 o
  -5   3   5      644.90      685.58     15.29 o
  -4   3   5      322.05      355.27     10.24 o
  -3   3   5     2709.53     2665.98     29.26 o
  -2   3   5      453.53      503.76      8.32 o
  -1   3   5      597.36      632.09     14.52 o
   0   3   5      153.93      173.84      5.32 o
   1   3   5     7201.22     7134.21     71.48 o
   2   3   5        1.19        4.23      1.60 o
   3   3   5     8829.21     9443.06    143.74 o
   4   3   5      172.92      186.31      6.68 o
   5   3   5      455.50      415.50      9.88 o
   6   3   5        7.49        2.59      1.91 o
   7   3   5     1692.80     1678.13     19.60 o
   8   3   5      107.03       90.79      8.32 o
   9   3   5      255.44      246.30     12.70 o
  10   3   5       42.64       48.46      8.27 o
  11   3   5      281.99      347.68     20.12 o
  12   3   5       76.49       81.13     13.60 o
  13   3   5        3.94        9.72     11.01 o
 -11   4   5       50.92       53.03     10.85 o
 -10   4   5       27.73       29.92     10.16 o
  -9   4   5        1.58        2.32      7.91 o
  -8   4   5      131.33      137.14     12.46 o
  -7   4   5       41.38       47.95      8.82 o
  -6   4   5        0.93        1.98      5.97 o
  -5   4   5      381.99      343.26     13.79 o
  -4   4   5      450.92      469.88     13.62 o
  -3   4   5      455.40      506.92     11.56 o
  -2   4   5        2.30        5.56      2.71 o
  -1   4   5     1200.51     1186.04     18.38 o
   0   4   5      799.21      788.86     12.65 o
   1   4   5       97.28       91.51      3.42 o
   2   4   5      801.75      841.79      9.44 o
   3   4   5     6182.15     6450.92     69.18 o
   4   4   5      703.71      763.24     11.89 o
   5   4   5      375.67      344.63      9.15 o
   6   4   5       55.62       52.23      5.10 o
   7   4   5      159.08      177.06      8.39 o
   8   4   5        6.84        9.20      5.28 o
   9   4   5      112.43      106.96      8.99 o
  10   4   5       84.40       80.55     11.86 o
  11   4   5      311.77      326.20     20.06 o
  12   4   5      211.08      181.27     17.27 o
  13   4   5       78.04       89.18     15.11 o
 -11   5   5        9.90       19.16     14.64 o
 -10   5   5       10.94        3.28      9.57 o
  -9   5   5        6.15       22.44      9.73 o
  -8   5   5      345.47      377.02     18.76 o
  -7   5   5      104.61      107.72     10.93 o
  -6   5   5      311.96      292.36     15.02 o
  -5   5   5       85.74       92.47      9.15 o
  -4   5   5        8.56       15.76      5.37 o
  -3   5   5      532.95      605.96     15.83 o
  -2   5   5      322.63      266.69     11.83 o
  -1   5   5     1868.91     2064.50     37.01 o
   0   5   5      172.00      188.75      7.88 o
   1   5   5      268.07      274.27      6.41 o
   2   5   5     1518.34     1459.28     16.48 o
   3   5   5        2.73       -0.28      2.57 o
   4   5   5      119.05      127.72      5.95 o
   5   5   5      206.34      189.58      7.38 o
   6   5   5     1149.37     1147.69     16.40 o
   7   5   5      193.57      183.21      8.10 o
   8   5   5      123.72      119.46      8.69 o
   9   5   5       66.99       79.41      8.22 o
  10   5   5       12.90       21.09      8.75 o
  11   5   5        6.68        5.15      8.67 o
  12   5   5       18.65       13.60     10.43 o
 -11   6   5       11.98       13.57     22.36 o
 -10   6   5      124.85      127.86     19.92 o
  -9   6   5        7.87        8.60      9.12 o
  -8   6   5       60.27       54.30     10.43 o
  -7   6   5        4.38        6.16      7.41 o
  -6   6   5      972.29      958.03     27.98 o
  -5   6   5      131.57      136.40     11.07 o
  -4   6   5       90.74       89.96      8.56 o
  -3   6   5       33.30       30.05      7.60 o
  -2   6   5        0.70        5.33      5.42 o
  -1   6   5        0.30        2.36      3.08 o
   0   6   5     1892.92     1935.55     21.88 o
   1   6   5       59.31       51.17      4.50 o
   2   6   5      564.01      352.09    126.03 o
   3   6   5       48.16       35.88      4.23 o
   4   6   5      694.32      670.88     13.64 o
   5   6   5      222.91      202.05      8.33 o
   6   6   5       22.64       27.19      4.46 o
   7   6   5       21.45       20.51      4.76 o
   8   6   5      220.81      240.86     11.08 o
   9   6   5        0.06        2.73      6.74 o
  10   6   5       38.41       35.05      9.75 o
  11   6   5       12.72        7.08      9.21 o
  12   6   5      109.89      115.56     15.37 o
 -10   7   5        5.02        7.98     19.62 o
  -9   7   5       49.06       56.73     11.96 o
  -8   7   5        3.84        8.08      8.69 o
  -7   7   5      237.59      223.55     15.49 o
  -6   7   5      303.70      314.44     16.14 o
  -5   7   5      486.35      481.62     18.26 o
  -4   7   5      630.64      600.96     18.08 o
  -3   7   5       10.54        5.87      7.10 o
  -2   7   5      337.87      344.04     16.49 o
  -1   7   5        7.13        7.73      3.49 o
   0   7   5     1233.08     1217.76     16.28 o
   1   7   5      455.50      478.51     15.58 o
   2   7   5      417.00      390.11     10.92 o
   3   7   5      434.90      435.36     11.63 o
   4   7   5      236.77      212.02      9.99 o
   5   7   5       61.34       67.19      5.39 o
   6   7   5      130.75      127.91      6.95 o
   7   7   5      154.41      134.69     22.23 o
   8   7   5        0.19        0.54      6.62 o
   9   7   5       62.03       69.97     10.82 o
  10   7   5        0.64        3.87      8.04 o
  11   7   5        0.12       -2.78      8.19 o
  12   7   5        2.73        7.63     10.26 o
  -9   8   5       24.60       21.44     20.19 o
  -8   8   5       39.69       41.20     11.01 o
  -7   8   5       40.61       45.18     10.25 o
  -6   8   5       14.35       10.43      7.77 o
  -5   8   5       18.88        9.40      6.87 o
  -4   8   5      251.84      277.86     18.09 o
  -3   8   5       48.75       33.05      9.11 o
  -2   8   5       74.55      106.22     11.45 o
  -1   8   5      107.02      114.25      7.74 o
   0   8   5       50.11       54.98      5.99 o
   1   8   5     1452.31      999.71    328.20 o
   2   8   5      126.98      111.06      7.32 o
   3   8   5       12.15       11.79      4.27 o
   4   8   5        0.01       -0.16      3.82 o
   5   8   5      342.63      337.67     11.75 o
   6   8   5      562.62      510.34     11.39 o
   7   8   5      146.94      107.86     25.10 o
   8   8   5       51.05       50.90      9.72 o
   9   8   5       10.53       15.07      8.39 o
  10   8   5        3.90        5.91      8.69 o
  11   8   5      172.28      182.80     17.50 o
  12   8   5        0.19       10.35      9.85 o
  -9   9   5       10.25        1.94     19.51 o
  -8   9   5       24.35       23.84     19.51 o
  -7   9   5      242.26      253.97     21.76 o
  -6   9   5      471.00      478.90     20.66 o
  -5   9   5       34.41       37.00      9.03 o
  -4   9   5       30.37       14.10      9.01 o
  -3   9   5        2.48       -1.67      7.38 o
  -2   9   5       17.72       16.16      8.06 o
  -1   9   5       57.93       51.81      6.79 o
   0   9   5        6.07        3.30      3.85 o
   1   9   5        0.81       -0.71      4.16 o
   2   9   5     1026.43      977.74     23.63 o
   3   9   5       88.92       94.38      6.56 o
   4   9   5       17.85       16.65      4.31 o
   5   9   5       27.10       23.97      5.58 o
   6   9   5       65.55       20.51     20.57 o
   7   9   5      177.94      184.75     13.98 o
   8   9   5        0.59       -2.67      7.01 o
   9   9   5       58.76       49.55     13.46 o
  10   9   5        4.33        4.52      8.55 o
  11   9   5      162.85      166.84     17.38 o
  -8  10   5      120.48      113.72     27.95 o
  -7  10   5        3.11        7.91     12.00 o
  -6  10   5       10.60        6.33     11.19 o
  -5  10   5        7.25        4.58      7.84 o
  -4  10   5       29.32       30.63     10.64 o
  -3  10   5        5.09        9.46      8.79 o
  -2  10   5      126.07      112.16     13.42 o
  -1  10   5        0.39        3.18      5.07 o
   0  10   5      110.92      106.78     16.77 o
   1  10   5      187.37      123.33     49.62 o
   2  10   5      202.44      204.63     10.70 o
   3  10   5      257.94      241.60     11.33 o
   4  10   5       79.32       65.11      7.20 o
   5  10   5      222.77      112.92     71.81 o
   6  10   5      293.70      188.87     78.84 o
   7  10   5        0.23        3.70      7.00 o
   8  10   5       20.28       15.79      8.59 o
   9  10   5       30.67       25.37      9.94 o
  10  10   5       36.97       42.53     11.79 o
  11  10   5       15.40       10.96     10.62 o
  -7  11   5       93.36       79.05     26.58 o
  -6  11   5       95.75      104.24     17.33 o
  -5  11   5       13.19        7.48     14.20 o
  -4  11   5       31.00       35.26     11.55 o
  -3  11   5      466.82      447.34     24.06 o
  -2  11   5     1031.39     1006.17     34.51 o
  -1  11   5      568.03      324.95    113.78 o
   0  11   5        0.49       -2.06      4.68 o
   1  11   5        4.65        4.05      5.60 o
   2  11   5      397.94      354.42     55.36 o
   3  11   5      256.81      178.67     55.62 o
   4  11   5       95.12       35.86     34.54 o
   5  11   5      139.55      119.15     33.86 o
   6  11   5       44.25       56.17     10.23 o
   7  11   5      611.61      545.95     23.66 o
   8  11   5      136.52      144.75     14.94 o
   9  11   5       23.61       18.70     10.06 o
  10  11   5       62.33       73.64     14.06 o
  -6  12   5       99.55       84.18     25.89 o
  -5  12   5       36.74       51.56     22.47 o
  -4  12   5       26.67       27.60     18.36 o
  -3  12   5       65.32       90.91     22.19 o
  -2  12   5        3.83       17.56     10.15 o
  -1  12   5       59.51       63.99      8.07 o
   0  12   5      186.14      181.22     10.75 o
   1  12   5       91.99       86.09      9.26 o
   2  12   5      203.65      209.76     12.64 o
   3  12   5      140.33      145.33     10.80 o
   4  12   5      318.86      333.81     18.30 o
   5  12   5       21.06       18.90      8.69 o
   6  12   5       12.06       14.03      8.72 o
   7  12   5        4.10        8.18      9.13 o
   8  12   5      527.37      559.74     25.83 o
   9  12   5        0.06        0.25      9.26 o
  -5  13   5        2.91       20.99     20.08 o
  -4  13   5       35.39       65.13     24.18 o
  -3  13   5       26.89       18.14     18.71 o
  -2  13   5       20.95       15.30     10.93 o
  -1  13   5        7.81        4.75      8.09 o
   0  13   5      132.30      170.51     11.36 o
   1  13   5       26.66       23.46      7.81 o
   2  13   5       16.15       10.62      6.91 o
   3  13   5       23.77       16.65      8.39 o
   4  13   5      140.00      124.53     13.65 o
   5  13   5       20.25       19.89      9.37 o
   6  13   5       79.08       80.73     12.89 o
   7  13   5       27.64       35.17     11.36 o
   8  13   5      122.75      135.60     16.05 o
  -3  14   5       52.30       40.27     22.47 o
  -2  14   5       84.76       94.55     17.34 o
  -1  14   5        0.87        4.57     10.94 o
   0  14   5       12.97       10.18      8.05 o
   1  14   5      122.52      128.82     12.19 o
   2  14   5       43.25       55.35     11.59 o
   3  14   5       15.86        8.82      9.00 o
   4  14   5       38.38       42.51     11.09 o
   5  14   5        0.35       -6.98      8.20 o
   6  14   5       64.72       69.37     13.41 o
   1  15   5       33.99       46.38     10.47 o
   2  15   5      122.85      110.52     14.64 o
   3  15   5        6.67        7.98      9.61 o
  -5 -11   6        5.70        3.01     10.38 o
  -4 -11   6      180.37      177.88     17.67 o
  -3 -11   6        1.14       -5.31     12.09 o
  -2 -11   6      123.12      139.28     20.20 o
  -1 -11   6      128.47      128.68     19.64 o
   0 -11   6        0.26       -0.46     15.51 o
   1 -11   6       18.45       14.14     11.58 o
   2 -11   6        0.12       -0.10     10.89 o
   3 -11   6       15.54       17.00     21.79 o
  -6 -10   6       81.28      125.66     16.02 o
  -5 -10   6      121.92      129.25     15.45 o
  -4 -10   6      234.04      265.98     19.52 o
  -3 -10   6       63.19       43.39     11.38 o
  -2 -10   6        5.29        1.53     10.43 o
  -1 -10   6       65.66       80.15     16.49 o
   0 -10   6      111.20      122.20     14.12 o
   1 -10   6       42.18       43.05     12.40 o
   2 -10   6        2.26        0.77      9.04 o
   3 -10   6      160.82      142.45     16.11 o
   4 -10   6      211.74      191.18     33.08 o
   5 -10   6      257.05      310.15     39.81 o
  -8  -9   6       10.08        7.15      9.98 o
  -7  -9   6       13.73        6.95      9.79 o
  -6  -9   6        8.43        3.20      8.90 o
  -5  -9   6       38.42       40.85     11.08 o
  -4  -9   6      262.15      250.84     27.31 o
  -3  -9   6       15.91       10.83      8.48 o
  -2  -9   6        0.14       -1.53      7.41 o
  -1  -9   6       32.23       15.44      7.78 o
   0  -9   6        5.59        3.56      6.70 o
   1  -9   6       78.09       80.34     13.80 o
   2  -9   6       81.12      100.70     15.48 o
   3  -9   6       11.88       22.06      9.85 o
   4  -9   6        2.13       -7.16     10.14 o
   5  -9   6      215.92      248.19     23.75 o
   6  -9   6       53.54       65.47     25.44 o
  -9  -8   6       76.52       80.11     14.95 o
  -8  -8   6        1.41        0.54      9.42 o
  -7  -8   6       30.21       30.82     10.53 o
  -6  -8   6        3.08        2.78      8.42 o
  -5  -8   6       76.40       71.16     12.47 o
  -4  -8   6       16.14       15.26      8.50 o
  -3  -8   6       69.87       68.94     10.57 o
  -2  -8   6        0.95       -1.02      4.94 o
  -1  -8   6       27.94       29.28      6.75 o
   0  -8   6      261.88      124.68     98.08 o
   1  -8   6      495.58      487.62     25.15 o
   2  -8   6       45.76       55.86     12.47 o
   3  -8   6      191.23      184.13     15.45 o
   4  -8   6       58.01       66.97     14.63 o
   5  -8   6       43.33       57.16     14.47 o
   6  -8   6        0.42       -5.66      8.51 o
   7  -8   6      163.68      158.18     22.72 o
   8  -8   6       57.63       59.02     18.41 o
  -9  -7   6       25.59       33.57     11.61 o
  -8  -7   6       86.92      102.24     14.11 o
  -7  -7   6       17.51        6.05      8.42 o
  -6  -7   6       16.90       20.87      9.11 o
  -5  -7   6      236.73      242.39     16.25 o
  -4  -7   6      463.37      498.04     20.96 o
  -3  -7   6       13.87        7.62      5.23 o
  -2  -7   6       23.66       22.85      6.16 o
  -1  -7   6      461.84      461.33     15.21 o
   0  -7   6      198.74      196.36     10.77 o
   1  -7   6      200.79      211.18     17.10 o
   2  -7   6        3.73        4.20      7.38 o
   3  -7   6      308.09      313.80     17.39 o
   4  -7   6      107.00       85.05     14.30 o
   5  -7   6        7.80        5.72      9.58 o
   6  -7   6       30.83       35.46     10.93 o
   7  -7   6      208.59      212.73     18.53 o
   8  -7   6        2.93       -7.12     12.00 o
   9  -7   6        4.76        4.86     14.15 o
 -10  -6   6        1.26       15.17     10.63 o
  -9  -6   6       12.99       12.96     10.01 o
  -8  -6   6      159.81      138.90     15.14 o
  -7  -6   6      118.06      126.00     13.74 o
  -6  -6   6       41.87       45.46      9.97 o
  -5  -6   6       18.16       19.80      7.98 o
  -4  -6   6      622.75      668.56     24.11 o
  -3  -6   6      155.53      151.87      8.31 o
  -2  -6   6      696.70      678.32     20.15 o
  -1  -6   6       82.01       82.18      6.74 o
   0  -6   6        4.70        6.61      4.69 o
   1  -6   6      196.08      191.20     10.75 o
   2  -6   6     1147.58     1115.16     33.51 o
   3  -6   6        1.25        2.68      6.32 o
   4  -6   6       68.55       65.45     12.21 o
   5  -6   6      241.19      240.51     19.96 o
   6  -6   6      385.88      390.57     25.70 o
   7  -6   6      154.76      165.60     16.05 o
   8  -6   6        0.53       -2.06      8.91 o
   9  -6   6       52.59       65.48     18.19 o
 -11  -5   6        9.55        3.65     10.51 o
 -10  -5   6      112.08      116.31     15.45 o
  -9  -5   6       73.56       62.92     11.98 o
  -8  -5   6      116.82      134.60     14.55 o
  -7  -5   6        7.09        3.13      7.16 o
  -6  -5   6      117.05      118.63     12.35 o
  -5  -5   6      153.79      155.41      7.84 o
  -4  -5   6      910.23      901.51     22.74 o
  -3  -5   6       60.51       54.09      5.67 o
  -2  -5   6     1489.61     1474.85     37.99 o
  -1  -5   6       42.47       48.51      5.49 o
   0  -5   6     1202.27     1151.76     20.81 o
   1  -5   6      376.06      357.53     14.29 o
   2  -5   6      395.95      414.07     10.36 o
   3  -5   6      407.92      389.73     16.97 o
   4  -5   6      677.25      645.36     27.39 o
   5  -5   6      855.77      704.63     51.33 o
   6  -5   6        0.68        2.45      7.00 o
   7  -5   6        8.09        9.18      8.43 o
   8  -5   6      354.12      373.56     21.41 o
   9  -5   6       43.22       41.68     12.20 o
  10  -5   6        0.22      -12.14     12.14 o
 -11  -4   6        6.48       11.49     10.55 o
 -10  -4   6       56.15       76.17     13.25 o
  -9  -4   6       95.37       79.17     12.73 o
  -8  -4   6       20.34       29.75      9.47 o
  -7  -4   6      134.48      148.20     13.31 o
  -6  -4   6        2.80       -0.26      3.83 o
  -5  -4   6      588.60      587.21     13.58 o
  -4  -4   6      696.50      657.29     15.98 o
  -3  -4   6      125.16      126.29      7.21 o
  -2  -4   6      698.08      733.62     14.19 o
  -1  -4   6      489.24      403.45     66.96 o
   0  -4   6      260.66      211.42      8.66 o
   1  -4   6       16.33       16.84      4.34 o
   2  -4   6      411.73      399.28     12.18 o
   3  -4   6       56.88       62.07      7.06 o
   4  -4   6     1634.71     1518.41     71.29 o
   5  -4   6       71.96       65.58      9.55 o
   6  -4   6        6.83       -0.03      6.36 o
   7  -4   6      185.74      155.41     14.21 o
   8  -4   6      655.17      637.69     25.74 o
   9  -4   6       59.01       74.07     12.82 o
  10  -4   6      338.66      327.17     27.62 o
  11  -4   6       18.01       27.73     15.57 o
 -11  -3   6       37.82       40.33     12.21 o
 -10  -3   6        5.97       11.79      9.60 o
  -9  -3   6      156.31      168.81     15.27 o
  -8  -3   6      222.48      223.40     20.85 o
  -7  -3   6        8.64        5.90      5.25 o
  -6  -3   6      300.21      293.73     12.45 o
  -5  -3   6      557.07      530.30     12.45 o
  -4  -3   6     1296.72     1256.25     17.79 o
  -3  -3   6       46.88       48.75      4.97 o
  -2  -3   6       20.84       20.83      3.97 o
  -1  -3   6     1568.70     1532.13     51.13 o
   0  -3   6      400.80      371.33      8.99 o
   1  -3   6      614.05      673.43     13.67 o
   2  -3   6     2471.04     2510.72     64.32 o
   3  -3   6      435.61      459.86     13.90 o
   4  -3   6        1.98        2.40      5.62 o
   5  -3   6       83.40       63.51      9.02 o
   6  -3   6       69.71       49.01      9.06 o
   7  -3   6      160.73      147.27     13.14 o
   8  -3   6      456.05      417.49     20.50 o
   9  -3   6      151.07      127.99     14.23 o
  10  -3   6      149.42      150.97     16.20 o
  11  -3   6       33.03       39.25     15.82 o
 -11  -2   6       53.14       78.33     13.65 o
 -10  -2   6       27.53       28.37     10.13 o
  -9  -2   6      253.25      296.69     18.76 o
  -8  -2   6        0.35        0.40      5.51 o
  -7  -2   6      340.66      362.60     13.94 o
  -6  -2   6      195.71      184.03     10.31 o
  -5  -2   6      500.11      500.39     14.15 o
  -4  -2   6       32.51       37.01      5.33 o
  -3  -2   6        9.76       10.74      3.57 o
  -2  -2   6       78.90       75.33      5.18 o
  -1  -2   6     2474.71     2497.29     33.53 o
   0  -2   6      367.24      383.28      9.33 o
   1  -2   6      878.77      961.48     20.80 o
   2  -2   6     4025.46     4050.11     44.86 o
   3  -2   6       68.14       80.11      6.11 o
   4  -2   6       83.30       76.11      7.11 o
   5  -2   6      195.64      191.86     12.33 o
   6  -2   6      588.24      525.94     33.33 o
   7  -2   6        8.92        7.40      6.81 o
   8  -2   6       18.32       25.33      8.54 o
   9  -2   6        6.74       11.93      8.74 o
  10  -2   6      385.43      393.79     22.12 o
  11  -2   6       54.44       52.10     12.64 o
  12  -2   6        9.40        8.06     13.75 o
 -12  -1   6        5.46        7.48     10.54 o
 -11  -1   6       25.40       14.47     10.79 o
 -10  -1   6        0.34       -1.76      8.69 o
  -9  -1   6      337.75      334.62     18.70 o
  -8  -1   6        0.16       -0.68      5.46 o
  -7  -1   6      746.94      822.96     20.76 o
  -6  -1   6        3.08        2.58      4.65 o
  -5  -1   6       14.20       16.60      4.85 o
  -4  -1   6        1.85        2.60      3.74 o
  -3  -1   6     1215.41     1241.92     18.22 o
  -2  -1   6       11.93       11.16      3.35 o
  -1  -1   6       80.38       85.86      4.94 o
   0  -1   6       91.79       89.86      5.35 o
   1  -1   6      723.70      642.29     11.81 o
   2  -1   6       23.85       27.00      3.50 o
   3  -1   6      239.04      257.37      9.93 o
   4  -1   6     1702.81     1808.99     33.47 o
   5  -1   6      215.78      213.82      7.95 o
   6  -1   6       95.97      104.45      6.82 o
   7  -1   6      416.97      413.89     13.88 o
   8  -1   6      340.14      316.41     17.49 o
   9  -1   6        8.19        6.92      7.54 o
  10  -1   6       19.19       19.22      9.42 o
  11  -1   6       40.56       48.93     11.88 o
  12  -1   6        1.61       -5.15      9.48 o
 -12   0   6        7.67       13.12     11.09 o
 -11   0   6      194.15      197.69     17.35 o
 -10   0   6       34.71       31.81     10.23 o
  -9   0   6       11.10        7.65      6.55 o
  -8   0   6      121.74      107.29      9.34 o
  -7   0   6      383.39      404.41     14.56 o
  -6   0   6        4.39       10.23      5.14 o
  -5   0   6      466.66      484.58     13.38 o
  -4   0   6      721.69      715.22     49.06 o
  -3   0   6      951.52      871.99     39.76 o
  -2   0   6       59.32       37.44      4.08 o
  -1   0   6       43.25       34.46      3.79 o
   0   0   6     1500.18     1585.21     33.31 o
   1   0   6     1274.52     1256.12     17.95 o
   2   0   6      311.57      301.66      6.44 o
   3   0   6     1743.62     1846.07     26.32 o
   4   0   6        1.83        7.06      2.86 o
   5   0   6      741.02      775.38     13.79 o
   6   0   6      156.13      153.62      8.08 o
   7   0   6      417.07      384.45     13.21 o
   8   0   6        0.09       -2.15      4.85 o
   9   0   6       88.05       69.08      8.34 o
  10   0   6      182.55      193.19     15.71 o
  11   0   6      141.26      141.30     14.84 o
  12   0   6        2.78        2.22      9.10 o
 -12   1   6        0.50        3.74     14.67 o
 -11   1   6      121.02       96.51     14.17 o
 -10   1   6       34.02       45.98      8.85 o
  -9   1   6        0.56        3.83      6.28 o
  -8   1   6      231.09      225.22     14.95 o
  -7   1   6      583.67      573.86     16.58 o
  -6   1   6      315.45      201.13     57.76 o
  -5   1   6      166.24      157.77      8.61 o
  -4   1   6       85.58       74.62      5.88 o
  -3   1   6        1.19        3.31      3.00 o
  -2   1   6        9.73       16.03      2.94 o
  -1   1   6     1336.76     1335.69     14.29 o
   0   1   6     3071.08     3254.01     22.10 o
   1   1   6       91.07       98.52      3.81 o
   2   1   6     1834.93     1572.12    191.99 o
   3   1   6      726.66      690.39     12.51 o
   4   1   6       37.01       45.17      3.98 o
   5   1   6       43.95       49.68      4.81 o
   6   1   6        0.02       -1.19      3.64 o
   7   1   6      325.24      304.41     12.70 o
   8   1   6     2268.59     2248.07     31.29 o
   9   1   6       68.15       62.41      8.31 o
  10   1   6       14.03       10.48      6.98 o
  11   1   6       41.05       46.89     10.98 o
  12   1   6       39.28       56.21     15.89 o
 -11   2   6        2.04        5.71      8.18 o
 -10   2   6        0.13        0.21      7.03 o
  -9   2   6        0.55        1.07      4.96 o
  -8   2   6       78.59       74.93      8.49 o
  -7   2   6      122.54      117.59      9.36 o
  -6   2   6        6.86        7.12      5.47 o
  -5   2   6      215.33      217.65     10.78 o
  -4   2   6       29.10       25.42      4.32 o
  -3   2   6      355.76      386.83      9.12 o
  -2   2   6        0.93        2.25      1.86 o
  -1   2   6      118.48      130.58      5.65 o
   0   2   6     2507.56     2716.02     15.71 o
   1   2   6     3962.24     4460.96     57.69 o
   2   2   6      653.23      677.84      8.24 o
   3   2   6      801.37      946.80     17.15 o
   4   2   6      816.08      815.50     12.86 o
   5   2   6      151.84      137.96      6.44 o
   6   2   6      120.91      133.03      7.25 o
   7   2   6      223.78      233.74      9.97 o
   8   2   6       44.39       48.36      7.37 o
   9   2   6      139.97      147.76     10.87 o
  10   2   6      249.33      262.11     14.43 o
  11   2   6       50.92       50.15      9.18 o
  12   2   6      141.44      137.88     28.92 o
 -11   3   6        0.07       -4.31      9.68 o
 -10   3   6      233.86      220.92     14.70 o
  -9   3   6      198.01      201.80     13.40 o
  -8   3   6        1.25        6.20      6.05 o
  -7   3   6        0.03       -2.16      5.17 o
  -6   3   6      180.93      187.29     10.32 o
  -5   3   6      171.87      181.55      9.32 o
  -4   3   6      222.19      248.22      9.02 o
  -3   3   6       31.68       42.05      3.90 o
  -2   3   6      266.85      300.81     10.57 o
  -1   3   6      959.19      963.43     26.30 o
   0   3   6      945.16     1030.10     18.33 o
   1   3   6     4989.42     5329.02     53.68 o
   2   3   6     2606.70     2892.65     28.04 o
   3   3   6     1072.11     1092.09     19.98 o
   4   3   6      640.59      667.34     11.60 o
   5   3   6       69.37       65.29      5.18 o
   6   3   6       78.60       74.22      5.99 o
   7   3   6       14.12        8.93      3.54 o
   8   3   6        6.87        7.17      4.85 o
   9   3   6      237.61      235.83     12.68 o
  10   3   6     1218.10     1221.19     26.53 o
  11   3   6        9.79       13.41      9.21 o
  12   3   6        0.17       -2.15      9.21 o
  13   3   6        1.60        8.15     12.76 o
 -11   4   6       17.56       25.28     12.02 o
 -10   4   6       17.27       13.92     10.02 o
  -9   4   6       97.02      109.90     10.93 o
  -8   4   6        0.22        2.21      6.24 o
  -7   4   6        0.71        6.59      5.84 o
  -6   4   6      684.34      635.08     29.87 o
  -5   4   6      200.95      170.72     11.31 o
  -4   4   6       44.22       41.75      5.22 o
  -3   4   6      385.32      369.20      9.38 o
  -2   4   6       83.32       82.67      4.38 o
  -1   4   6      974.79      901.92     16.08 o
   0   4   6      637.35      569.90      9.44 o
   1   4   6     1265.42     1252.08     17.49 o
   2   4   6     2583.33     2643.51     23.70 o
   3   4   6      429.15      391.22     60.45 o
   4   4   6     1515.00     1606.49     23.54 o
   5   4   6      466.25      446.01     10.64 o
   6   4   6     1024.77      966.34     17.20 o
   7   4   6      294.63      284.29     10.32 o
   8   4   6       41.19       43.74      5.89 o
   9   4   6      232.88      230.27     12.61 o
  10   4   6      326.62      341.75     15.60 o
  11   4   6       37.36       51.70     11.47 o
  12   4   6        0.24        3.62      9.61 o
 -11   5   6        2.67       -5.99     15.93 o
 -10   5   6       76.56       90.11     13.94 o
  -9   5   6        1.38        0.76      7.20 o
  -8   5   6      101.44       99.35     10.24 o
  -7   5   6       29.07       29.51      7.01 o
  -6   5   6        4.34        4.38      5.62 o
  -5   5   6       21.88       14.71      5.63 o
  -4   5   6       20.84       14.21      4.99 o
  -3   5   6      299.50      286.34      9.41 o
  -2   5   6      358.45      395.51     13.18 o
  -1   5   6       80.19      102.90      7.29 o
   0   5   6       12.17       13.50      2.35 o
   1   5   6     3519.74     3628.15     46.24 o
   2   5   6     1387.28     1500.15     16.89 o
   3   5   6     1032.62      871.88    229.38 o
   4   5   6        7.54        6.99      3.04 o
   5   5   6     4494.27     4468.50     50.48 o
   6   5   6       12.47       13.06      4.17 o
   7   5   6      238.55      217.71      9.17 o
   8   5   6        8.35        4.00      2.88 o
   9   5   6      836.14      847.68     28.19 o
  10   5   6       16.60       22.16      9.00 o
  11   5   6       52.44       49.02     11.57 o
  12   5   6        6.33        1.36      9.31 o
 -10   6   6        8.75        7.64     10.93 o
  -9   6   6        5.16       12.52     12.43 o
  -8   6   6        5.33        0.36      8.05 o
  -7   6   6      383.18      387.54     17.85 o
  -6   6   6       17.35       13.18      7.25 o
  -5   6   6      787.11      740.99     20.22 o
  -4   6   6        1.82        1.82      4.66 o
  -3   6   6      593.98      587.85     13.83 o
  -2   6   6       99.12       80.36      7.74 o
  -1   6   6     1298.39     1364.44     19.97 o
   0   6   6      402.24      418.75     13.63 o
   1   6   6      180.07      182.60      6.98 o
   2   6   6        0.32        0.99      2.62 o
   3   6   6      680.68      608.03     61.69 o
   4   6   6      107.84       95.81      6.52 o
   5   6   6      309.76      289.91      9.10 o
   6   6   6       28.92       29.40      4.76 o
   7   6   6      684.04      656.56     14.53 o
   8   6   6       31.39       30.27      4.94 o
   9   6   6       27.95       26.71      8.71 o
  10   6   6       16.96       23.67      9.38 o
  11   6   6      270.98      291.83     19.68 o
  12   6   6       13.44       12.96     10.83 o
 -10   7   6        0.74       -2.95     12.95 o
  -9   7   6        0.08        0.07     12.66 o
  -8   7   6       61.63       58.74     14.23 o
  -7   7   6        8.77        8.51      8.02 o
  -6   7   6      232.18      214.95     13.97 o
  -5   7   6      997.74      955.35     23.39 o
  -4   7   6      184.29      197.79     12.05 o
  -3   7   6        8.04       12.12      6.12 o
  -2   7   6       46.35       49.73      7.27 o
  -1   7   6     1453.47     1416.27     21.86 o
   0   7   6        5.91        7.18      3.67 o
   1   7   6      149.39      153.54      7.41 o
   2   7   6       21.16       22.56      4.13 o
   3   7   6     1242.53     1202.97     18.45 o
   4   7   6        3.85        5.16      3.82 o
   5   7   6      107.95       93.59      6.25 o
   6   7   6      795.33      767.62     14.54 o
   7   7   6      238.07      233.03      9.33 o
   8   7   6        0.47       -3.98      5.53 o
   9   7   6      315.53      330.66     33.93 o
  10   7   6      135.89      113.96     13.53 o
  11   7   6       11.83        3.19      8.41 o
  12   7   6        4.21        1.37      9.71 o
  -9   8   6       35.92       49.96     22.47 o
  -8   8   6        1.87      -10.72     10.72 o
  -7   8   6       37.66       39.74     19.62 o
  -6   8   6       96.62      116.59     11.78 o
  -5   8   6        6.42        4.26      6.73 o
  -4   8   6      207.85      214.00     13.50 o
  -3   8   6        3.71        2.94      7.50 o
  -2   8   6      826.55      782.23     21.23 o
  -1   8   6      496.81      523.84     13.94 o
   0   8   6      363.11      326.06     11.37 o
   1   8   6      612.96      607.07     14.32 o
   2   8   6       15.79       16.30      4.27 o
   3   8   6        0.90       -1.18      3.63 o
   4   8   6        1.48       -0.39      3.95 o
   5   8   6      612.78      612.00     20.94 o
   6   8   6      123.85      117.09      7.24 o
   7   8   6      414.21      395.47     17.87 o
   8   8   6      170.45      159.95     13.48 o
   9   8   6      110.24      102.35     41.91 o
  10   8   6       41.13       51.51     11.18 o
  11   8   6        1.03       -3.40      8.40 o
  12   8   6        3.96       14.02     10.77 o
  -9   9   6        0.03       -2.17     19.28 o
  -8   9   6       65.07       52.93     22.81 o
  -7   9   6       17.99       20.79     12.61 o
  -6   9   6       33.71       39.75      9.88 o
  -5   9   6      114.75      108.88     11.28 o
  -4   9   6     1103.31      986.80     32.36 o
  -3   9   6       15.99        7.74      8.35 o
  -2   9   6      649.02      657.46     20.80 o
  -1   9   6      208.89      187.19      9.41 o
   0   9   6      662.55      653.80     14.41 o
   1   9   6      706.16      715.67     16.71 o
   2   9   6        3.09       -0.43      3.12 o
   3   9   6      485.11      473.35     14.01 o
   4   9   6     1517.89     1578.25     33.93 o
   5   9   6       16.96       12.96      5.26 o
   6   9   6        0.42       -0.80      4.45 o
   7   9   6       16.83       36.40      8.43 o
   8   9   6      243.99      230.95     16.03 o
   9   9   6      145.10       95.74     58.25 o
  10   9   6       34.75       36.37     10.96 o
  11   9   6       13.40       17.32      9.81 o
  -8  10   6       36.52       51.10     24.07 o
  -7  10   6        6.46        7.19     18.36 o
  -6  10   6        5.21        8.84     11.01 o
  -5  10   6       41.82       50.73     10.30 o
  -4  10   6      744.18      747.97     29.81 o
  -3  10   6       48.24       28.71     10.43 o
  -2  10   6       27.52       21.55      7.51 o
  -1  10   6       62.95       55.44      6.74 o
   0  10   6      396.75      412.54     12.91 o
   1  10   6       55.66       56.38      6.80 o
   2  10   6      485.62      463.08     14.79 o
   3  10   6       36.56       31.85      6.13 o
   4  10   6      503.73      519.78     18.74 o
   5  10   6     1814.69     1772.44     27.24 o
   6  10   6      161.93      145.38     12.59 o
   7  10   6      135.84      122.64     12.49 o
   8  10   6      399.06      399.69     20.26 o
   9  10   6       53.97       19.44     18.49 o
  10  10   6       70.13      114.15     14.91 o
  11  10   6        1.11        1.19      9.63 o
  -7  11   6        0.27       -9.70     17.68 o
  -6  11   6        5.22        6.84     16.43 o
  -5  11   6        5.95        2.84     10.65 o
  -4  11   6       60.37       55.50     13.45 o
  -3  11   6      118.32      141.32     15.96 o
  -2  11   6        3.24        4.97      7.28 o
  -1  11   6      518.93      462.23     16.46 o
   0  11   6       85.53       94.70      8.03 o
   1  11   6       68.02       57.36     16.63 o
   2  11   6      273.01      244.02     12.42 o
   3  11   6        9.66       11.93      5.84 o
   4  11   6       14.54        5.73      5.61 o
   5  11   6      168.92      173.35     13.61 o
   6  11   6      442.46      393.04     19.16 o
   7  11   6      113.65       90.38     12.05 o
   8  11   6      193.67      176.25     15.87 o
   9  11   6       23.30       16.80      8.38 o
  10  11   6      106.47      131.60     15.91 o
  -6  12   6       64.27       85.44     26.46 o
  -5  12   6        0.58       -7.07     16.31 o
  -4  12   6       12.49       19.92     11.14 o
  -3  12   6       39.22       48.25     10.68 o
  -2  12   6      440.84      433.50     20.71 o
  -1  12   6        0.24        1.84      6.32 o
   0  12   6      129.75       85.10     32.24 o
   1  12   6       58.10       56.30      8.38 o
   2  12   6      835.99      820.45     21.54 o
   3  12   6        5.00        7.32      6.16 o
   4  12   6        1.25        5.77      7.07 o
   5  12   6        1.48        2.89      6.89 o
   6  12   6       27.75       29.16      9.43 o
   7  12   6       38.69       45.90     10.81 o
   8  12   6      183.90      113.89     62.09 o
   9  12   6      103.80       74.24     35.28 o
  -4  13   6       14.80       14.60     18.14 o
  -3  13   6       75.38       62.15     15.71 o
  -2  13   6       88.79       97.00     13.13 o
  -1  13   6       55.81       65.14     11.21 o
   0  13   6        0.79        2.38      6.21 o
   1  13   6       44.96       24.62     12.75 o
   2  13   6       19.72        7.11      6.39 o
   3  13   6        2.13        3.51      7.43 o
   4  13   6       69.42       70.40     11.58 o
   5  13   6        0.29        0.13      7.56 o
   6  13   6       15.18       13.74      8.99 o
   7  13   6       56.88       63.07     11.77 o
   8  13   6        0.98       -0.52      5.99 o
  -3  14   6      117.17      134.06     20.24 o
  -2  14   6       75.09       66.56     15.88 o
  -1  14   6       88.69      121.28     14.71 o
   0  14   6       28.58       19.25      7.60 o
   1  14   6        7.61        6.02      6.63 o
   2  14   6      312.94      222.04    107.66 o
   3  14   6       84.81       30.14     26.88 o
   4  14   6       14.44       15.35      8.10 o
   5  14   6        3.47       -2.13      7.60 o
   6  14   6        0.12        2.77      9.16 o
   1  15   6       35.94       42.11     10.09 o
   2  15   6       10.66       -1.26      9.14 o
   3  15   6      136.89      102.70     27.23 o
  -3 -11   7      146.82      183.46     23.11 o
  -2 -11   7        0.63       -2.01     11.84 o
  -1 -11   7       13.13        7.03     12.86 o
   0 -11   7       10.82      -10.84     15.06 o
   1 -11   7      134.92      164.60     32.28 o
  -5 -10   7       15.07        9.14     10.48 o
  -4 -10   7       36.36       46.58     12.27 o
  -3 -10   7        3.64       12.52     12.18 o
  -2 -10   7       30.58       15.16     12.34 o
  -1 -10   7      150.14      164.14     21.00 o
   0 -10   7       38.30       35.93     20.08 o
   1 -10   7      135.05      160.50     30.40 o
   2 -10   7        0.28       -8.07      9.54 o
   3 -10   7      233.67      240.04     19.74 o
   4 -10   7        5.10      -11.29     18.36 o
  -7  -9   7        1.08       -3.31      9.51 o
  -6  -9   7       78.36       62.70     13.29 o
  -5  -9   7      140.00      133.87     15.39 o
  -4  -9   7        9.13        5.39      8.68 o
  -3  -9   7        0.74        0.87      8.09 o
  -2  -9   7       88.17       86.10     15.52 o
  -1  -9   7       72.09       91.38     12.09 o
   0  -9   7       17.23        8.77      7.43 o
   1  -9   7      154.54      153.72     17.82 o
   2  -9   7       30.42       30.29     12.74 o
   3  -9   7      155.83      162.72     16.23 o
   4  -9   7      100.33      109.75     18.22 o
   5  -9   7       13.47       21.67     20.65 o
   6  -9   7       29.45       25.02     15.51 o
  -8  -8   7        2.56        9.71     10.30 o
  -7  -8   7        7.78        3.09      9.41 o
  -6  -8   7      248.88      261.77     19.39 o
  -5  -8   7       53.07       45.23     11.32 o
  -4  -8   7       15.16        8.62      8.60 o
  -3  -8   7        1.91       -5.99      7.24 o
  -2  -8   7      584.74      635.39     19.58 o
  -1  -8   7       44.42       50.33      8.03 o
   0  -8   7       34.13       16.42      8.87 o
   1  -8   7      127.78      136.54     16.09 o
   2  -8   7      137.61      153.47     17.17 o
   3  -8   7        1.96       -6.30      7.65 o
   4  -8   7      437.19      417.86     27.17 o
   5  -8   7       22.13       22.19     12.58 o
   6  -8   7        0.39       -2.97     12.38 o
   7  -8   7        0.46        5.50     14.01 o
  -9  -7   7        0.59       -2.64      9.93 o
  -8  -7   7       86.55       81.19     14.23 o
  -7  -7   7        0.76        0.81      8.54 o
  -6  -7   7      354.21      380.29     21.21 o
  -5  -7   7        1.13        3.09      7.82 o
  -4  -7   7       92.44       90.99     13.19 o
  -3  -7   7        7.17        2.72      5.38 o
  -2  -7   7       86.64       83.65      8.62 o
  -1  -7   7       33.64       40.87      7.07 o
   0  -7   7      395.56      396.99     21.95 o
   1  -7   7       18.05       26.44      9.66 o
   2  -7   7       10.75       11.24      8.45 o
   3  -7   7       36.62       46.82      9.83 o
   4  -7   7      497.09      493.68     27.64 o
   5  -7   7        0.33        0.56      9.26 o
   6  -7   7       19.70       20.85     10.21 o
   7  -7   7       22.66       36.29     15.25 o
   8  -7   7        0.47        0.31     12.90 o
 -10  -6   7      111.48      116.49     16.46 o
  -9  -6   7       17.58       20.46     10.72 o
  -8  -6   7       62.23       74.78     13.12 o
  -7  -6   7        5.23        1.87      8.15 o
  -6  -6   7      198.30      201.73     15.88 o
  -5  -6   7       69.48       56.34     10.37 o
  -4  -6   7      599.24      606.35     14.98 o
  -3  -6   7        3.30        8.93      4.51 o
  -2  -6   7      310.46      292.83     11.31 o
  -1  -6   7       35.51       36.35      5.80 o
   0  -6   7        3.70        2.21      4.32 o
   1  -6   7       51.74       43.14      9.83 o
   2  -6   7        1.24       -4.70      6.52 o
   3  -6   7      500.81      462.68     19.84 o
   4  -6   7       75.58       77.38     13.39 o
   5  -6   7      101.32       91.17     14.90 o
   6  -6   7       49.54       41.15     10.97 o
   7  -6   7        0.06        3.78      8.73 o
   8  -6   7       19.81       21.22     14.11 o
   9  -6   7       36.17       26.69     15.32 o
 -10  -5   7        1.14        5.70     10.38 o
  -9  -5   7        0.10        0.22      9.06 o
  -8  -5   7        9.21       10.59      8.82 o
  -7  -5   7       54.22       48.83     10.79 o
  -6  -5   7        5.08        3.31      7.13 o
  -5  -5   7       10.99       11.73      4.60 o
  -4  -5   7       95.88      104.23      7.36 o
  -3  -5   7        6.90        5.90      4.42 o
  -2  -5   7      146.28      130.82      8.09 o
  -1  -5   7      228.96      234.01      9.58 o
   0  -5   7       11.95        8.79      4.37 o
   1  -5   7       44.85       46.97      6.24 o
   2  -5   7       40.08       37.59      7.90 o
   3  -5   7      327.88      299.13     15.67 o
   4  -5   7       72.98       52.49     11.49 o
   5  -5   7       43.43       45.50     15.00 o
   6  -5   7      296.50      269.42     17.84 o
   7  -5   7      224.62      225.41     17.35 o
   8  -5   7        3.88        0.87      8.70 o
   9  -5   7       40.82       36.00     15.40 o
  10  -5   7        2.30       16.99     16.88 o
 -10  -4   7        1.05       -3.32      9.22 o
  -9  -4   7        3.96       -0.81      8.77 o
  -8  -4   7       13.04       29.60      9.87 o
  -7  -4   7      206.51      162.90     13.82 o
  -6  -4   7       63.44       73.58      7.65 o
  -5  -4   7      212.18      214.67      9.56 o
  -4  -4   7      497.12      479.81     15.73 o
  -3  -4   7       80.76       78.75      6.58 o
  -2  -4   7       25.46       26.96      4.93 o
  -1  -4   7      122.25       70.39     28.70 o
   0  -4   7       30.48       28.10      4.90 o
   1  -4   7       49.52       47.41      5.90 o
   2  -4   7       41.59       39.67      5.21 o
   3  -4   7     1891.54     1750.62     33.77 o
   4  -4   7       80.66       96.69     10.54 o
   5  -4   7        1.64        3.91      6.61 o
   6  -4   7      145.70      113.72     12.80 o
   7  -4   7      432.38      402.89     20.60 o
   8  -4   7       26.58       27.34      9.90 o
   9  -4   7      274.15      262.90     23.41 o
  10  -4   7       31.36       34.38     15.45 o
 -11  -3   7        2.01        8.65     10.44 o
 -10  -3   7        7.67        9.81      9.53 o
  -9  -3   7       12.66        9.28      8.92 o
  -8  -3   7        0.05       -2.27      7.30 o
  -7  -3   7        0.97       -0.96      6.75 o
  -6  -3   7      105.84      115.14      7.61 o
  -5  -3   7       66.72       62.03      6.34 o
  -4  -3   7       20.55       21.31      4.84 o
  -3  -3   7      143.68      137.78      7.56 o
  -2  -3   7     1252.03     1227.31     20.30 o
  -1  -3   7        5.15        3.26      3.60 o
   0  -3   7      104.54      108.91      6.61 o
   1  -3   7       16.75       24.60      4.94 o
   2  -3   7      359.00      369.25     11.07 o
   3  -3   7       57.52       51.37      6.74 o
   4  -3   7       42.84       52.61      8.21 o
   5  -3   7       94.85       92.56      9.27 o
   6  -3   7       74.18       93.33     10.81 o
   7  -3   7       95.18       85.32     11.37 o
   8  -3   7       50.75       46.52     10.77 o
   9  -3   7       11.03       25.55     10.05 o
  10  -3   7        3.09       10.78     10.08 o
  11  -3   7       15.44        9.34     14.13 o
 -11  -2   7       55.09       75.06     14.01 o
 -10  -2   7       73.42       71.99     12.84 o
  -9  -2   7       36.73       47.98     10.83 o
  -8  -2   7       74.03       75.65     11.37 o
  -7  -2   7       46.84       53.95      7.58 o
  -6  -2   7       31.82       32.20      6.50 o
  -5  -2   7        9.80        5.24      4.98 o
  -4  -2   7       23.49       25.52      5.47 o
  -3  -2   7      323.87      310.01      9.70 o
  -2  -2   7      347.10      142.92     73.41 o
  -1  -2   7      253.80      216.41      8.21 o
   0  -2   7        1.54       -1.20      2.95 o
   1  -2   7      930.45      967.04     18.29 o
   2  -2   7      119.93      101.03      6.81 o
   3  -2   7        0.28       -0.50      3.11 o
   4  -2   7     2862.62     2910.92     47.50 o
   5  -2   7      165.44      148.15     10.02 o
   6  -2   7      182.78      181.70     11.45 o
   7  -2   7       13.01       17.25      7.93 o
   8  -2   7      452.97      453.45     20.95 o
   9  -2   7       22.63       27.62     10.05 o
  10  -2   7      177.17      158.10     16.20 o
  11  -2   7        0.24       -2.06      9.12 o
 -11  -1   7        4.72       -1.79      9.47 o
 -10  -1   7       59.99       59.91     12.47 o
  -9  -1   7      108.86      134.23     13.81 o
  -8  -1   7        6.08        7.80      6.39 o
  -7  -1   7       48.76       38.13      7.04 o
  -6  -1   7      971.04      933.35     28.20 o
  -5  -1   7      132.30      132.49      8.74 o
  -4  -1   7      327.81      313.29     11.28 o
  -3  -1   7       32.21       28.82      4.44 o
  -2  -1   7     1238.47     1236.88     18.35 o
  -1  -1   7      118.31      125.08      6.21 o
   0  -1   7     1595.74     1464.35     31.87 o
   1  -1   7       37.77       47.50      4.90 o
   2  -1   7      454.04      479.38     16.15 o
   3  -1   7       94.16       94.89      6.52 o
   4  -1   7     1615.85     1577.15     27.44 o
   5  -1   7        7.22       -0.40      3.38 o
   6  -1   7      238.28      232.96      9.28 o
   7  -1   7      590.43      540.35     20.55 o
   8  -1   7      293.50      303.50     18.25 o
   9  -1   7      322.53      297.92     18.41 o
  10  -1   7      138.32      133.62     14.66 o
  11  -1   7       22.51       19.80     10.68 o
  12  -1   7      113.25      108.77     19.80 o
 -11   0   7      115.64      162.48     16.74 o
 -10   0   7       51.11       63.77     12.00 o
  -9   0   7        0.10        3.33      6.62 o
  -8   0   7       68.85       67.32      8.59 o
  -7   0   7      532.06      502.59     16.15 o
  -6   0   7        5.13       -1.68      4.89 o
  -5   0   7      194.70      207.82     10.01 o
  -4   0   7      245.59      150.57     49.95 o
  -3   0   7      827.83      870.56     15.61 o
  -2   0   7     2626.95     2733.09     25.28 o
  -1   0   7      306.31      287.12      8.76 o
   0   0   7      817.01      754.84     14.09 o
   1   0   7      211.32      216.91      8.09 o
   2   0   7       66.07       75.56      4.87 o
   3   0   7        2.70        4.59      2.99 o
   4   0   7      623.92      650.87     11.14 o
   5   0   7        4.25        0.65      2.68 o
   6   0   7     2104.53     2020.99     36.28 o
   7   0   7      125.44      117.22      8.04 o
   8   0   7        5.61        8.92      5.69 o
   9   0   7       41.43       44.80      9.61 o
  10   0   7      208.73      218.09     16.50 o
  11   0   7        9.18       13.89      9.58 o
  12   0   7        3.23       -2.74      9.38 o
 -11   1   7       20.34       39.29     15.69 o
 -10   1   7       12.07       11.77      7.87 o
  -9   1   7      177.78      164.72     12.23 o
  -8   1   7        4.38        7.29      6.18 o
  -7   1   7       24.50       35.62      6.71 o
  -6   1   7        1.52       -0.97      3.72 o
  -5   1   7      646.02      620.40     15.08 o
  -4   1   7      158.40      163.61      8.00 o
  -3   1   7      555.23      595.92     12.89 o
  -2   1   7     2863.06     2886.69     37.82 o
  -1   1   7      226.89      213.38      9.15 o
   0   1   7      163.51      162.40      7.56 o
   1   1   7      440.14      432.62      8.04 o
   2   1   7     3141.55     3267.63     77.16 o
   3   1   7     1095.28     1063.81     21.95 o
   4   1   7     1416.08     1444.13     26.10 o
   5   1   7      183.34      171.15      8.00 o
   6   1   7     1251.83     1155.68     24.89 o
   7   1   7       97.99       96.12      7.46 o
   8   1   7     1117.13     1084.09     27.51 o
   9   1   7       10.91        7.57      5.97 o
  10   1   7      171.01      167.46     14.84 o
  11   1   7        2.43        6.57      8.54 o
  12   1   7       12.24       17.85     10.42 o
 -11   2   7       59.86       69.22     17.97 o
 -10   2   7       33.42       40.40     11.44 o
  -9   2   7       75.75       41.72     18.71 o
  -8   2   7       79.73       51.81      8.09 o
  -7   2   7       67.32       52.17      7.64 o
  -6   2   7      283.13      274.01     11.80 o
  -5   2   7      207.70      205.37      9.63 o
  -4   2   7       12.91       18.98      4.30 o
  -3   2   7      471.01      418.61      9.50 o
  -2   2   7      602.43      633.76      9.55 o
  -1   2   7      285.86      347.89     10.63 o
   0   2   7     1505.49     1671.61     16.78 o
   1   2   7     3291.53     3468.78     30.77 o
   2   2   7      795.20      841.39     10.50 o
   3   2   7      678.57      724.92     14.19 o
   4   2   7       62.15       54.17      4.78 o
   5   2   7      719.90      765.49     17.25 o
   6   2   7        8.91        6.70      4.16 o
   7   2   7      476.17      450.89     14.33 o
   8   2   7     1153.80     1134.73     20.54 o
   9   2   7       23.40       30.42      7.37 o
  10   2   7        3.42       10.09      6.70 o
  11   2   7        2.60        8.20      7.21 o
  12   2   7      158.92      195.10     22.22 o
 -11   3   7      122.12      134.65     16.24 o
 -10   3   7        0.23        2.40      9.40 o
  -9   3   7       13.60       11.02      9.13 o
  -8   3   7       33.52       22.06      7.07 o
  -7   3   7      276.22      279.13     12.75 o
  -6   3   7        8.50       11.83      5.35 o
  -5   3   7      590.00      597.32     14.34 o
  -4   3   7       32.10       28.73      4.60 o
  -3   3   7     1040.27      985.07     12.61 o
  -2   3   7        4.61        3.90      4.12 o
  -1   3   7     1242.68     1309.96     18.87 o
   0   3   7     1756.89     1825.73     29.65 o
   1   3   7     4805.86     5090.20     49.65 o
   2   3   7     2151.46     2367.97     26.76 o
   3   3   7     1910.21     1841.75    100.59 o
   4   3   7      135.62      139.55      6.56 o
   5   3   7      173.53      188.26      8.72 o
   6   3   7      129.64      113.85      7.12 o
   7   3   7     1336.51     1286.92     20.35 o
   8   3   7      205.87      182.83     33.36 o
   9   3   7      412.81      450.27     16.59 o
  10   3   7      499.70      496.72     18.50 o
  11   3   7       89.56      115.05     13.82 o
  12   3   7       33.38       34.86     11.54 o
 -11   4   7       29.77       20.55     12.30 o
 -10   4   7        0.25       -0.06      9.94 o
  -9   4   7      182.77      180.43     16.34 o
  -8   4   7        3.47       -3.56      5.88 o
  -7   4   7       98.52      100.74      9.00 o
  -6   4   7       17.76       17.75      5.97 o
  -5   4   7      916.00      922.14     17.72 o
  -4   4   7       51.67       52.11      5.25 o
  -3   4   7      969.98      999.46     22.98 o
  -2   4   7      410.41      409.88     13.14 o
  -1   4   7     1112.04     1093.87     17.94 o
   0   4   7      128.52      137.49      4.95 o
   1   4   7     3261.33     3286.37     30.77 o
   2   4   7        1.18        4.14      3.48 o
   3   4   7      701.60      631.51     14.87 o
   4   4   7       11.51       24.31      3.74 o
   5   4   7       10.44        8.60      3.69 o
   6   4   7        7.53        4.52      3.97 o
   7   4   7      486.39      464.66     17.69 o
   8   4   7       50.66       50.08      6.45 o
   9   4   7       70.18       52.34     15.89 o
  10   4   7      194.81      177.41     12.36 o
  11   4   7      263.81      293.98     19.46 o
  12   4   7       34.17       38.31     11.97 o
 -10   5   7        0.22       -3.04      9.57 o
  -9   5   7       17.99       22.05     10.46 o
  -8   5   7      135.12      126.48     13.77 o
  -7   5   7       19.09       22.81      6.72 o
  -6   5   7       88.69       95.77      8.44 o
  -5   5   7      702.20      687.85     16.32 o
  -4   5   7      567.18      516.80     12.77 o
  -3   5   7        3.53        4.55      3.44 o
  -2   5   7      858.95      899.48     11.97 o
  -1   5   7        3.47        3.97      4.04 o
   0   5   7       63.65       63.07      3.52 o
   1   5   7      836.68      901.34     18.82 o
   2   5   7        0.46        0.35      1.71 o
   3   5   7      191.37      176.08      5.45 o
   4   5   7      215.91      200.28      7.40 o
   5   5   7       93.62       69.80      5.50 o
   6   5   7       10.04       12.65      4.25 o
   7   5   7      400.81      386.90     11.78 o
   8   5   7        2.55       -0.24      4.25 o
   9   5   7      229.26      221.74     10.67 o
  10   5   7       30.89       24.00      9.15 o
  11   5   7       89.25      104.54     13.78 o
  12   5   7        2.27        6.49      9.86 o
 -10   6   7       19.20       15.48     11.41 o
  -9   6   7       36.21       35.15     11.69 o
  -8   6   7        0.68       -1.69      8.77 o
  -7   6   7        0.31        0.38      8.08 o
  -6   6   7       44.78       44.44      7.39 o
  -5   6   7      114.25      109.03      8.88 o
  -4   6   7        9.72       15.09      5.35 o
  -3   6   7      225.23      220.03      9.10 o
  -2   6   7       46.01       47.60      6.82 o
  -1   6   7      115.47      112.23      8.29 o
   0   6   7       52.38       55.54      4.33 o
   1   6   7      812.03      846.54     10.96 o
   2   6   7       30.88       30.79      3.14 o
   3   6   7      224.73      227.96      7.99 o
   4   6   7      254.96      238.21      8.95 o
   5   6   7       55.25       49.01      5.12 o
   6   6   7     1441.19     1426.09     30.01 o
   7   6   7      367.21      343.70     11.25 o
   8   6   7        0.18       -1.59      4.04 o
   9   6   7       83.04       93.91     13.00 o
  10   6   7       16.78        9.91      5.38 o
  11   6   7        1.48        6.01      8.93 o
  12   6   7       17.02       13.73     10.29 o
 -10   7   7       11.87       13.73     12.15 o
  -9   7   7       24.86       41.00     12.55 o
  -8   7   7       67.37       59.24     11.98 o
  -7   7   7      116.02      122.88     13.78 o
  -6   7   7       13.94       17.35      8.52 o
  -5   7   7        5.11        5.58      5.88 o
  -4   7   7      279.80      275.31     12.10 o
  -3   7   7      134.49      131.91      8.53 o
  -2   7   7       88.32       70.89      8.36 o
  -1   7   7       13.12       11.56      4.03 o
   0   7   7        1.44        2.89      3.26 o
   1   7   7       79.93       87.37      6.04 o
   2   7   7        4.63        2.61      3.17 o
   3   7   7        4.89       10.15      3.67 o
   4   7   7      428.22      397.63     11.72 o
   5   7   7       22.71       24.87      4.52 o
   6   7   7      554.29      541.98     13.05 o
   7   7   7       10.86        8.82      4.47 o
   8   7   7       95.97      109.47      7.67 o
   9   7   7      267.74      254.13     31.00 o
  10   7   7        1.63        7.25      6.33 o
  11   7   7       73.88      104.46     13.91 o
  12   7   7        7.88        9.26     10.26 o
  -9   8   7       34.40       28.63     12.64 o
  -8   8   7      224.79      241.49     18.39 o
  -7   8   7      174.52      164.16     15.18 o
  -6   8   7      142.52      141.21     13.94 o
  -5   8   7       18.22       22.17      6.68 o
  -4   8   7      141.48      153.49     10.12 o
  -3   8   7      716.82      662.01     21.23 o
  -2   8   7       80.80       72.03      8.93 o
  -1   8   7        2.50       -1.84      4.01 o
   0   8   7        2.34        3.76      4.19 o
   1   8   7     1731.28     1747.58     30.41 o
   2   8   7      853.01      814.45     24.48 o
   3   8   7      490.51      472.65     14.84 o
   4   8   7       89.84       75.30      6.79 o
   5   8   7      434.82      447.31     15.07 o
   6   8   7      120.74      125.66      7.65 o
   7   8   7      229.62      220.31      9.42 o
   8   8   7       15.35       15.43      7.50 o
   9   8   7       58.79       75.86     11.56 o
  10   8   7       17.82       20.44      9.63 o
  11   8   7       29.27       23.44      9.57 o
  12   8   7        1.06       -4.59      9.02 o
  -8   9   7        2.38       -1.01      9.60 o
  -7   9   7       19.56       22.68     10.35 o
  -6   9   7       39.00       33.84     10.18 o
  -5   9   7       82.22       76.14     11.53 o
  -4   9   7        5.88        7.03      5.95 o
  -3   9   7        8.27       14.25      7.33 o
  -2   9   7      608.28      548.90     19.47 o
  -1   9   7      310.92      320.68     12.36 o
   0   9   7        0.15        2.67      4.60 o
   1   9   7       14.84       13.58      4.28 o
   2   9   7     1120.60     1076.81     19.89 o
   3   9   7     2769.57     2768.11     47.31 o
   4   9   7        4.60        2.71      4.49 o
   5   9   7      192.83      180.08     10.23 o
   6   9   7       56.95       60.98      6.34 o
   7   9   7      239.91      244.62     15.36 o
   8   9   7        0.55        5.36      6.96 o
   9   9   7       71.46       87.34     12.36 o
  10   9   7        0.09        3.29      8.17 o
  11   9   7      161.84       84.99     73.83 o
  -8  10   7        0.18       -8.90     12.29 o
  -7  10   7        3.74        4.51     10.04 o
  -6  10   7        2.66        7.94      9.35 o
  -5  10   7       62.45       70.53     11.78 o
  -4  10   7      211.78      197.73     15.05 o
  -3  10   7       13.76        5.98      7.42 o
  -2  10   7       10.77        8.51      7.03 o
  -1  10   7      341.96      339.74     13.71 o
   0  10   7        3.48        4.63      5.39 o
   1  10   7      371.88      388.38     12.05 o
   2  10   7      108.44      125.25      8.99 o
   3  10   7     1553.44     1588.50     25.52 o
   4  10   7        4.89        7.55      5.20 o
   5  10   7      937.34      928.08     20.54 o
   6  10   7      539.37      509.00     23.33 o
   7  10   7      239.31      221.73     17.70 o
   8  10   7       82.96       88.98     11.81 o
   9  10   7      253.46      282.73     18.80 o
  10  10   7       18.41       25.32     10.36 o
  11  10   7       15.98       10.49      8.07 o
  -7  11   7       19.86       14.22     13.94 o
  -6  11   7       16.76       10.40     14.03 o
  -5  11   7       46.29       74.61     12.29 o
  -4  11   7       27.77       22.24      9.53 o
  -3  11   7       36.01       16.12      8.74 o
  -2  11   7      255.44      256.28     16.24 o
  -1  11   7       23.26       17.68      6.44 o
   0  11   7       66.25       64.09      8.08 o
   1  11   7        1.60        4.05      4.62 o
   2  11   7       15.22        8.81      4.61 o
   3  11   7       31.01       35.67      6.77 o
   4  11   7        1.67       -0.52      5.29 o
   5  11   7        0.32        1.77      6.69 o
   6  11   7      226.74      220.82     15.32 o
   7  11   7        0.11       -1.48      7.11 o
   8  11   7       29.29       27.56      9.30 o
   9  11   7      115.08      133.43     22.55 o
  10  11   7        3.10        3.46     12.39 o
  -6  12   7        8.95       19.96     14.45 o
  -5  12   7       31.67       37.38     14.75 o
  -4  12   7       27.94       31.14     10.46 o
  -3  12   7       47.17       37.07     10.41 o
  -2  12   7      137.30      148.83     14.22 o
  -1  12   7       64.57       70.17     10.91 o
   0  12   7       48.40       57.06      8.55 o
   1  12   7      108.39      119.04      9.06 o
   2  12   7       30.17       15.64      5.65 o
   3  12   7       12.14       17.30      6.62 o
   4  12   7      181.36      187.18     14.27 o
   5  12   7      132.20      137.42     13.11 o
   6  12   7       53.24       69.73     11.24 o
   7  12   7       15.33        2.87      7.95 o
   8  12   7      100.67      120.59     18.97 o
   9  12   7      113.05      136.96     20.27 o
  -4  13   7       76.80      116.52     19.20 o
  -3  13   7        0.42        0.39      8.86 o
  -2  13   7        1.59        3.00      8.75 o
  -1  13   7        7.39       14.93      8.82 o
   0  13   7      317.51      334.81     14.51 o
   1  13   7       51.86       72.72      8.39 o
   2  13   7        7.64        9.59      6.91 o
   3  13   7       53.12       55.74     10.61 o
   4  13   7      195.43      205.33     15.95 o
   5  13   7       64.10       70.56     11.98 o
   6  13   7        4.09        2.89      8.18 o
   7  13   7       43.80       58.88     15.97 o
   8  13   7       19.65       30.16     14.59 o
  -3  14   7       17.35       17.11     13.39 o
  -2  14   7      109.65      147.05     15.91 o
  -1  14   7        9.08        7.62      9.39 o
   0  14   7        1.41       -0.78      6.78 o
   1  14   7      145.78       92.95     41.12 o
   2  14   7       95.80      109.19     13.26 o
   3  14   7        7.22        8.17      8.87 o
   4  14   7       31.66       41.69     14.10 o
   5  14   7        4.54       11.94     12.64 o
   6  14   7      211.70      261.34     25.13 o
   1  15   7        0.83        2.21     11.04 o
   2  15   7       69.13       66.94     15.85 o
   3  15   7       10.29       12.69     12.58 o
  -4 -10   8        0.81      -10.54     10.54 o
  -3 -10   8        3.19        4.96     12.46 o
  -2 -10   8        6.75       10.75     12.46 o
  -1 -10   8       98.35       94.20     17.83 o
   0 -10   8       62.72       75.97     23.73 o
   1 -10   8        0.07        1.16      9.73 o
   2 -10   8      100.35      123.06     19.35 o
   3 -10   8      209.16      261.38     26.92 o
  -6  -9   8        0.58       -8.93      8.93 o
  -5  -9   8        3.65       -0.68      9.43 o
  -4  -9   8       36.09       40.50     11.55 o
  -3  -9   8       63.79       63.04     11.90 o
  -2  -9   8       26.21       27.86     12.61 o
  -1  -9   8        0.71        6.40     11.01 o
   0  -9   8       10.58       14.37      8.16 o
   1  -9   8      134.30      140.59     18.15 o
   2  -9   8        0.07       -4.40      8.87 o
   3  -9   8        4.75       10.45      9.39 o
   4  -9   8        2.52        8.44     20.65 o
   5  -9   8      118.72      101.63     28.74 o
  -7  -8   8       95.82      122.41     16.37 o
  -6  -8   8        1.60       -1.60      9.08 o
  -5  -8   8        5.87        8.44      9.01 o
  -4  -8   8        0.07       -3.24      7.98 o
  -3  -8   8      636.81      712.99     39.54 o
  -2  -8   8        0.07        2.17      7.69 o
  -1  -8   8       18.97       18.72      8.02 o
   0  -8   8      130.07       93.45     14.00 o
   1  -8   8      122.09      147.50     21.73 o
   2  -8   8       17.69        7.54      9.89 o
   3  -8   8       76.82       81.05     12.51 o
   4  -8   8      152.39      187.91     20.90 o
   5  -8   8       75.83       72.55     24.64 o
   6  -8   8        9.42       14.65     14.76 o
  -8  -7   8       19.13       15.74     10.81 o
  -7  -7   8      103.97       92.87     14.33 o
  -6  -7   8        7.58       11.83      9.62 o
  -5  -7   8        8.25       14.28      8.97 o
  -4  -7   8        4.21        1.00      7.84 o
  -3  -7   8      144.28      148.57     13.67 o
  -2  -7   8        3.66        7.15      6.04 o
  -1  -7   8      499.73      515.07     17.37 o
   0  -7   8      189.63      171.18     13.92 o
   1  -7   8        9.08        4.39      8.65 o
   2  -7   8      109.58      117.23     15.40 o
   3  -7   8      818.82      822.79     38.29 o
   4  -7   8       65.73       73.79     14.92 o
   5  -7   8      257.23      255.75     23.22 o
   6  -7   8       68.74       74.01     14.46 o
   7  -7   8      140.29      187.37     27.38 o
  -9  -6   8       13.61       18.22     11.10 o
  -8  -6   8       47.03       58.28     12.73 o
  -7  -6   8        0.74       -0.48      8.72 o
  -6  -6   8      112.39      106.95     13.47 o
  -5  -6   8        9.59       13.83      8.64 o
  -4  -6   8        9.60       12.42      8.01 o
  -3  -6   8       46.09       49.95      6.60 o
  -2  -6   8      398.90      403.97     16.68 o
  -1  -6   8      258.65      247.47     11.08 o
   0  -6   8      111.81      112.64      8.16 o
   1  -6   8        7.34        9.32      6.65 o
   2  -6   8      291.06      275.65     19.60 o
   3  -6   8     1051.49      949.32     28.22 o
   4  -6   8      198.77      174.74     18.55 o
   5  -6   8      122.98      133.54     17.42 o
   6  -6   8      105.39      113.56     14.37 o
   7  -6   8      143.99      143.70     15.87 o
   8  -6   8       35.75       32.10     15.12 o
 -10  -5   8       31.31       39.89     12.88 o
  -9  -5   8       19.89       39.09     11.83 o
  -8  -5   8       19.01       16.11      9.40 o
  -7  -5   8       10.07       17.29      9.41 o
  -6  -5   8      751.49      723.82     30.10 o
  -5  -5   8       63.41       72.31     10.63 o
  -4  -5   8      236.45      241.18     10.79 o
  -3  -5   8      428.08      418.23     13.14 o
  -2  -5   8      248.25      249.76     10.82 o
  -1  -5   8       40.60       13.22      9.02 o
   0  -5   8       69.21       60.67      6.54 o
   1  -5   8      590.62      566.94     15.54 o
   2  -5   8      768.53      777.67     23.79 o
   3  -5   8        4.60        0.44      6.20 o
   4  -5   8        0.74        6.02      8.80 o
   5  -5   8      132.20      144.73     16.71 o
   6  -5   8       96.97       77.64     12.10 o
   7  -5   8       27.41       21.05      9.93 o
   8  -5   8       43.50       38.59     11.89 o
   9  -5   8      100.93      114.30     19.76 o
 -10  -4   8       21.19       35.14     12.06 o
  -9  -4   8       85.00       82.38     13.40 o
  -8  -4   8      139.34      123.57     14.17 o
  -7  -4   8       70.08       64.36     11.17 o
  -6  -4   8      156.24      159.48     13.81 o
  -5  -4   8       95.51      100.60      7.63 o
  -4  -4   8      176.01      161.49      9.05 o
  -3  -4   8      143.05      152.99      8.79 o
  -2  -4   8        3.86        4.70      4.42 o
  -1  -4   8       19.56       22.64      5.14 o
   0  -4   8      868.64      847.43     16.90 o
   1  -4   8      323.92      319.80     12.16 o
   2  -4   8       85.73       91.03      7.27 o
   3  -4   8      230.45      220.51     12.02 o
   4  -4   8      161.44      177.00     13.33 o
   5  -4   8      125.94      109.59     11.98 o
   6  -4   8      287.01      290.98     18.16 o
   7  -4   8        4.78       17.40      8.89 o
   8  -4   8       65.29       83.88     13.27 o
   9  -4   8        8.73        5.43     11.79 o
  10  -4   8        7.13       13.18     14.52 o
 -10  -3   8       17.60       12.51     10.08 o
  -9  -3   8        5.30       -2.69      8.03 o
  -8  -3   8      215.07      217.32     16.28 o
  -7  -3   8       20.79       13.72      8.18 o
  -6  -3   8      204.91      198.44     10.89 o
  -5  -3   8      112.43      117.22      7.80 o
  -4  -3   8      878.96      855.07     16.92 o
  -3  -3   8        3.89        4.78      4.23 o
  -2  -3   8      255.59      224.65     14.39 o
  -1  -3   8      266.24      258.70     10.60 o
   0  -3   8     1752.55     1709.83     24.93 o
   1  -3   8       52.43       46.16      6.20 o
   2  -3   8      639.81      605.16     20.53 o
   3  -3   8      199.70      187.55      8.15 o
   4  -3   8      243.21      248.36     21.30 o
   5  -3   8      320.00      312.84     14.61 o
   6  -3   8       75.87       54.99      9.77 o
   7  -3   8       15.70       17.44      8.32 o
   8  -3   8       28.42       28.34      9.80 o
   9  -3   8       53.71       49.33     11.68 o
  10  -3   8       60.99       62.44     17.56 o
 -11  -2   8        1.79       -0.13     13.38 o
 -10  -2   8       12.42       20.61     10.65 o
  -9  -2   8       24.59       32.09     10.34 o
  -8  -2   8       86.79       88.13     14.62 o
  -7  -2   8        0.15        1.49      5.66 o
  -6  -2   8       36.58       34.80      6.84 o
  -5  -2   8      116.75      126.57      9.34 o
  -4  -2   8       11.79        5.75      4.36 o
  -3  -2   8        1.04        3.73      4.00 o
  -2  -2   8     1114.52     1050.58     22.86 o
  -1  -2   8       47.63       45.02      5.22 o
   0  -2   8        7.74        8.49      4.48 o
   1  -2   8      141.55      139.81      8.47 o
   2  -2   8     2333.53     2262.33     50.60 o
   3  -2   8      172.40      171.73      7.98 o
   4  -2   8       25.77       29.71      4.79 o
   5  -2   8        3.83       -0.11      5.17 o
   6  -2   8      874.84      790.00     24.25 o
   7  -2   8       66.77       59.45     10.00 o
   8  -2   8       40.44       37.12      9.70 o
   9  -2   8       17.61       13.14      9.17 o
  10  -2   8      257.25      304.15     20.97 o
  11  -2   8      122.34      127.90     20.82 o
 -11  -1   8        0.08       -6.35     13.46 o
 -10  -1   8       33.32       34.50     10.91 o
  -9  -1   8      189.58      197.54     15.94 o
  -8  -1   8       41.22       34.71      7.85 o
  -7  -1   8        6.07       10.66      6.06 o
  -6  -1   8      576.99      544.67     16.29 o
  -5  -1   8       39.85       33.12      6.40 o
  -4  -1   8       49.96       47.52      6.33 o
  -3  -1   8       64.52       50.46     11.68 o
  -2  -1   8      253.24      240.25      8.81 o
  -1  -1   8       71.03       78.01      5.73 o
   0  -1   8        0.89        1.24      3.65 o
   1  -1   8       39.98       35.70      5.03 o
   2  -1   8      342.35      354.76     12.52 o
   3  -1   8      237.81      248.08      8.97 o
   4  -1   8      250.42      230.59      9.84 o
   5  -1   8       22.90       24.73      4.67 o
   6  -1   8       14.75       23.07      6.75 o
   7  -1   8       62.58       53.64      8.26 o
   8  -1   8       29.42       25.89      8.95 o
   9  -1   8       35.38       34.56      9.68 o
  10  -1   8       28.88       31.72     10.77 o
  11  -1   8       91.07       63.14     13.41 o
 -11   0   8       28.34       32.33     16.34 o
 -10   0   8        7.99        5.57     12.88 o
  -9   0   8       24.20       30.01      8.01 o
  -8   0   8       24.65       24.22      7.30 o
  -7   0   8      116.85      128.09      9.96 o
  -6   0   8      113.42      100.57      8.52 o
  -5   0   8       88.55       94.97      7.76 o
  -4   0   8     1043.30      946.95     63.31 o
  -3   0   8       81.71       86.00      6.74 o
  -2   0   8       59.90       46.31      5.17 o
  -1   0   8      223.27      230.22      8.65 o
   0   0   8      107.50      126.38      7.12 o
   1   0   8      301.62      293.43     13.78 o
   2   0   8       37.61       34.48      4.21 o
   3   0   8       23.72       20.86      4.08 o
   4   0   8     1062.67     1025.63     24.83 o
   5   0   8      672.52      642.39     12.01 o
   6   0   8      200.60      139.69     30.14 o
   7   0   8       23.26       22.91      5.49 o
   8   0   8       22.56       18.72      7.75 o
   9   0   8       11.11       11.35      8.27 o
  10   0   8       29.95       18.09      9.64 o
  11   0   8        0.66        9.71      9.37 o
  12   0   8        0.44       -0.23     12.15 o
 -11   1   8        9.71       23.09     15.30 o
 -10   1   8        2.52        3.80     12.50 o
  -9   1   8       35.00       41.17     10.78 o
  -8   1   8        6.09        9.98      6.46 o
  -7   1   8        8.67       13.12      5.79 o
  -6   1   8      424.23      405.68     16.23 o
  -5   1   8      454.50      436.33     13.41 o
  -4   1   8        0.42        1.61      3.71 o
  -3   1   8       51.09       52.88      5.21 o
  -2   1   8     1335.52     1286.35     17.18 o
  -1   1   8     2477.78     2561.78     29.58 o
   0   1   8       63.25       49.74      5.52 o
   1   1   8     1946.74     2035.05     32.59 o
   2   1   8      898.77      981.19     13.08 o
   3   1   8     1873.69     1880.94     41.87 o
   4   1   8        0.36       -1.60      3.41 o
   5   1   8     1253.80     1240.01     24.15 o
   6   1   8      234.60      236.47     10.11 o
   7   1   8      158.94      144.90      8.67 o
   8   1   8       34.28       38.01      6.42 o
   9   1   8       79.94       80.44     11.39 o
  10   1   8        0.18        0.62      7.73 o
  11   1   8       27.94       28.72     10.41 o
  12   1   8       24.98       25.62     10.98 o
 -11   2   8        0.00       -0.37     13.82 o
 -10   2   8       31.17       49.43     12.11 o
  -9   2   8       60.62       30.00     17.13 o
  -8   2   8       73.11       62.37     12.61 o
  -7   2   8       65.12       78.09      8.17 o
  -6   2   8       42.63       35.84      6.35 o
  -5   2   8      197.50      200.54      9.70 o
  -4   2   8      682.37      657.74     13.72 o
  -3   2   8      200.76      213.09      7.46 o
  -2   2   8      494.04      513.40     14.83 o
  -1   2   8     2375.20     2441.50     27.72 o
   0   2   8     2693.30     2700.13     19.97 o
   1   2   8       10.04       13.77      2.36 o
   2   2   8       55.98       65.85      3.78 o
   3   2   8       29.36       32.98      7.47 o
   4   2   8     1082.84     1022.83     15.63 o
   5   2   8      133.29      130.55      7.54 o
   6   2   8        1.37       -3.75      4.01 o
   7   2   8      330.45      328.26     11.87 o
   8   2   8     2441.46     2332.90     32.04 o
   9   2   8       11.93       12.07      6.38 o
  10   2   8       63.51       67.79      9.22 o
  11   2   8        3.03        6.03      8.44 o
  12   2   8       27.89       28.65     14.17 o
 -11   3   8        4.44        0.50      8.35 o
 -10   3   8        0.58       -1.82      9.54 o
  -9   3   8       53.21       58.17     13.33 o
  -8   3   8        0.09        3.63      8.40 o
  -7   3   8        5.48        1.18      7.17 o
  -6   3   8       78.11       91.89      9.94 o
  -5   3   8        0.48       -0.85      3.98 o
  -4   3   8      744.62      707.80     14.50 o
  -3   3   8       94.29       96.04      8.44 o
  -2   3   8       46.27       43.93      6.07 o
  -1   3   8       22.73       21.42      4.46 o
   0   3   8      723.89      678.84     13.41 o
   1   3   8      259.69      269.00      9.75 o
   2   3   8      655.22      648.73     21.95 o
   3   3   8       20.94       20.51      2.59 o
   4   3   8       59.53       62.73      5.09 o
   5   3   8      299.36      285.25      9.70 o
   6   3   8      803.61      770.36     15.61 o
   7   3   8      233.20      222.95     10.21 o
   8   3   8     1219.46     1210.36     21.47 o
   9   3   8      295.81      283.10     23.92 o
  10   3   8       69.22       72.05      9.41 o
  11   3   8        2.78        0.97      6.97 o
  12   3   8        8.55       14.15     12.39 o
 -10   4   8        5.42        0.81     10.51 o
  -9   4   8       38.75       44.98     14.61 o
  -8   4   8       18.04       11.73      8.83 o
  -7   4   8       39.05       38.38      9.78 o
  -6   4   8      480.81      411.44     18.60 o
  -5   4   8      522.33      483.61     13.09 o
  -4   4   8       33.24       30.03      4.13 o
  -3   4   8       58.81       58.62      7.60 o
  -2   4   8      409.46      370.29     13.06 o
  -1   4   8      204.36      220.19      9.32 o
   0   4   8      339.58      340.38      8.36 o
   1   4   8      149.60      146.11      7.37 o
   2   4   8     1689.62     1655.75     23.75 o
   3   4   8       81.56       80.23      6.50 o
   4   4   8      273.34      300.10      8.54 o
   5   4   8      279.30      286.63      9.57 o
   6   4   8      169.75      162.52      8.38 o
   7   4   8      210.70      210.02     12.18 o
   8   4   8      608.80      577.35     15.27 o
   9   4   8        3.32        1.03      5.12 o
  10   4   8        2.10        1.10      4.42 o
  11   4   8      228.95      210.34     16.68 o
  12   4   8       62.60       77.83     13.22 o
 -10   5   8        3.00       -6.75      9.90 o
  -9   5   8       33.63       50.89     12.32 o
  -8   5   8        6.54       12.55      9.21 o
  -7   5   8       11.87       10.08      8.35 o
  -6   5   8        0.68       -4.10      6.89 o
  -5   5   8      647.02      653.07     21.99 o
  -4   5   8       10.70       11.75      3.96 o
  -3   5   8      916.51      853.71     21.04 o
  -2   5   8      311.07      292.84     12.47 o
  -1   5   8      176.82      164.72      9.14 o
   0   5   8      197.54      196.81      5.28 o
   1   5   8      426.86      398.74     10.51 o
   2   5   8     1228.93     1154.66     20.38 o
   3   5   8      100.64      121.33      8.46 o
   4   5   8      733.65      680.01     87.69 o
   5   5   8      435.34      427.01     12.39 o
   6   5   8        6.53        6.93      4.23 o
   7   5   8        0.64       -3.38      4.16 o
   8   5   8      222.21      227.27     10.54 o
   9   5   8      318.86      309.18     12.44 o
  10   5   8       23.23       28.30      9.36 o
  11   5   8      137.51      101.22     48.95 o
  12   5   8       32.80       42.60     11.98 o
 -10   6   8        5.14        6.42     11.30 o
  -9   6   8      215.95      214.57     18.34 o
  -8   6   8       87.79       91.66     13.45 o
  -7   6   8      656.06      670.09     25.44 o
  -6   6   8        3.18        5.59      8.06 o
  -5   6   8        3.73       -0.65      6.83 o
  -4   6   8      173.38      171.25     12.90 o
  -3   6   8     1196.05     1162.61     28.56 o
  -2   6   8      136.63      135.05      6.36 o
  -1   6   8     1463.79     1523.80     25.99 o
   0   6   8      337.20      362.44      7.41 o
   1   6   8     1641.77     1576.38     29.14 o
   2   6   8      418.35      388.98      8.13 o
   3   6   8      106.84       99.46      4.62 o
   4   6   8      102.07       69.61     24.97 o
   5   6   8      211.28      200.27      9.07 o
   6   6   8       81.97       76.82      6.43 o
   7   6   8      319.67      311.33     11.65 o
   8   6   8       32.91       31.54      5.82 o
   9   6   8        8.50       12.69      5.33 o
  10   6   8       23.64       15.78      8.60 o
  11   6   8       44.32       51.01     10.98 o
  12   6   8        3.71       11.19      9.55 o
  -9   7   8      169.18      193.28     20.80 o
  -8   7   8        0.09       -1.09      9.50 o
  -7   7   8       49.45       55.83     11.42 o
  -6   7   8        6.74        8.93      8.46 o
  -5   7   8      234.59      228.10     15.81 o
  -4   7   8      130.33      111.20     11.23 o
  -3   7   8      499.78      482.50     12.83 o
  -2   7   8       58.45       54.70      8.00 o
  -1   7   8     1633.86     1574.30     59.76 o
   0   7   8      539.10      523.84     11.74 o
   1   7   8       84.41       85.43      5.99 o
   2   7   8      226.31      241.46     10.02 o
   3   7   8     2071.68     1994.61     22.22 o
   4   7   8        0.46       -0.55      2.24 o
   5   7   8      613.48      635.44     13.58 o
   6   7   8      136.15      138.61      7.93 o
   7   7   8       15.86       18.26      5.11 o
   8   7   8        3.36        2.72      4.54 o
   9   7   8      110.31      101.00     11.65 o
  10   7   8      121.10      113.95     13.21 o
  11   7   8       94.47      119.57     14.67 o
  12   7   8        0.12        5.54      6.40 o
  -9   8   8       37.38       51.00     13.81 o
  -8   8   8        0.64        5.49     10.52 o
  -7   8   8       18.37       21.90     10.10 o
  -6   8   8      206.26      202.32     16.02 o
  -5   8   8      188.27      191.06     14.68 o
  -4   8   8      166.37      168.60     13.40 o
  -3   8   8      142.43      147.20     11.91 o
  -2   8   8      126.63      110.71     10.47 o
  -1   8   8      517.38      546.67     17.52 o
   0   8   8      894.31      858.14     15.13 o
   1   8   8      898.62      902.47     18.36 o
   2   8   8      773.50      781.74     15.40 o
   3   8   8      224.46      206.48      9.06 o
   4   8   8      264.54      184.37     59.74 o
   5   8   8       99.43       92.26      7.59 o
   6   8   8       14.15       15.41      4.64 o
   7   8   8       96.86      103.08      7.53 o
   8   8   8      207.06      204.70     14.30 o
   9   8   8      215.69      193.15     15.19 o
  10   8   8       35.57       46.10     10.53 o
  11   8   8        7.99        7.84      8.88 o
  -8   9   8        0.76        2.95     10.80 o
  -7   9   8        6.09       12.89     10.46 o
  -6   9   8      832.92      822.94     28.55 o
  -5   9   8       10.67        5.00      8.42 o
  -4   9   8      109.53      108.95     11.95 o
  -3   9   8      273.46      278.84     15.96 o
  -2   9   8       36.79       35.64      8.67 o
  -1   9   8       28.52       29.43      5.80 o
   0   9   8       34.51       32.75      5.30 o
   1   9   8      737.67      743.12     16.67 o
   2   9   8       57.74       60.12      6.60 o
   3   9   8     1401.03     1400.61     22.35 o
   4   9   8       55.72       38.49      5.90 o
   5   9   8     1033.71     1022.40     23.94 o
   6   9   8      123.24      121.02      7.94 o
   7   9   8      257.73      267.30     15.05 o
   8   9   8       10.90       15.31      7.79 o
   9   9   8       73.16       62.26     10.95 o
  10   9   8       69.18       92.85     13.40 o
  11   9   8       22.83       32.93     15.04 o
  -7  10   8       32.20       22.67     11.34 o
  -6  10   8        1.45        2.93      9.39 o
  -5  10   8       76.54       77.53     12.26 o
  -4  10   8       61.82       75.24     11.43 o
  -3  10   8      214.31      208.64     14.85 o
  -2  10   8       85.79       84.70     10.65 o
  -1  10   8       37.19       40.07      6.58 o
   0  10   8      127.95      133.97      8.46 o
   1  10   8       74.15       77.00      7.80 o
   2  10   8        1.43       -0.99      4.44 o
   3  10   8       63.32       69.34      7.50 o
   4  10   8     1325.39     1226.74     25.57 o
   5  10   8       48.34       46.68      7.99 o
   6  10   8       16.92       18.66      7.15 o
   7  10   8        1.41        1.77      6.38 o
   8  10   8        0.59        0.92      6.95 o
   9  10   8        9.85       10.31     11.19 o
  10  10   8       39.95       65.52     16.53 o
  -7  11   8       34.24       37.51     16.24 o
  -6  11   8        0.56       13.74     10.45 o
  -5  11   8       30.66       25.44     10.18 o
  -4  11   8      115.05      102.69     12.94 o
  -3  11   8       95.47      116.04     13.07 o
  -2  11   8        0.42        0.99      7.62 o
  -1  11   8        4.99        2.50      6.85 o
   0  11   8      100.42      103.55      8.38 o
   1  11   8        0.14        3.15      5.42 o
   2  11   8       10.81        8.36      5.59 o
   3  11   8        0.21        4.04      5.17 o
   4  11   8        8.38        3.83      5.47 o
   5  11   8       19.69       22.32      7.56 o
   6  11   8       85.70       79.47     10.59 o
   7  11   8       56.63       45.49     13.61 o
   8  11   8        1.40        5.66     11.04 o
   9  11   8       10.20        5.05     12.33 o
  10  11   8        0.04       -5.13     11.56 o
  -6  12   8      253.64      284.38     42.95 o
  -5  12   8        0.19        0.35     10.06 o
  -4  12   8        4.23        1.16      9.06 o
  -3  12   8      133.95      143.89     14.75 o
  -2  12   8      562.09      558.04     23.29 o
  -1  12   8        9.18       16.99      8.63 o
   0  12   8        0.43       -1.45      5.43 o
   1  12   8        1.54       -1.89      5.75 o
   2  12   8      264.66      273.66     13.62 o
   3  12   8      141.79      123.63     43.98 o
   4  12   8      102.42      102.13      9.83 o
   5  12   8       39.14       34.77     12.36 o
   6  12   8       63.47       41.82     13.67 o
   7  12   8       35.79       29.80     13.03 o
   8  12   8       43.85       38.00     14.99 o
   9  12   8        2.77        9.50     13.17 o
  -4  13   8        1.34       -0.47      9.74 o
  -3  13   8        0.39       -3.07      8.70 o
  -2  13   8       50.09       36.27     10.69 o
  -1  13   8      251.63      324.09     19.24 o
   0  13   8       30.77       21.19      7.15 o
   1  13   8        8.96        9.52      7.08 o
   2  13   8       56.31       55.16     10.61 o
   3  13   8      285.24      277.93     22.22 o
   4  13   8      203.17      206.13     20.38 o
   5  13   8       56.03       69.36     15.29 o
   6  13   8        4.37        0.88     10.45 o
   7  13   8       73.50       76.12     16.50 o
   8  13   8       86.57      105.18     19.03 o
  -2  14   8       67.90      102.69     17.76 o
  -1  14   8       11.22       18.41     12.20 o
   0  14   8        3.26        4.01     10.80 o
   1  14   8        9.51        8.12      8.85 o
   2  14   8       10.25       11.73      9.29 o
   3  14   8        6.24        6.92     10.57 o
   4  14   8       18.61       19.55     14.49 o
   5  14   8      262.64      315.04     25.97 o
   6  14   8        0.08        7.92     12.50 o
   1  15   8        9.45       13.92     15.06 o
   2  15   8        5.82        3.58      8.78 o
   3  15   8      102.17      115.13     18.61 o
  -1 -10   9      274.01      295.89     38.21 o
   0 -10   9       52.52       40.27     21.56 o
  -5  -9   9       54.85       59.18     13.43 o
  -4  -9   9       12.04        8.34     10.23 o
  -3  -9   9       15.75       17.37     12.98 o
  -2  -9   9        9.72       12.76     12.47 o
  -1  -9   9      121.36      124.18     19.04 o
   0  -9   9       42.82       46.20     20.65 o
   1  -9   9       36.64       33.02     13.02 o
   2  -9   9       21.38       21.54     12.53 o
   3  -9   9       21.78       37.15     15.46 o
   4  -9   9      184.84      198.13     34.79 o
  -6  -8   9        1.47        4.73      9.79 o
  -5  -8   9        2.84        9.99     10.26 o
  -4  -8   9        5.42       -5.31      8.31 o
  -3  -8   9      187.92      203.54     16.91 o
  -2  -8   9      158.64      149.82     19.16 o
  -1  -8   9        8.36       10.89      8.38 o
   0  -8   9        3.06        6.43      8.93 o
   1  -8   9      190.94      244.72     21.74 o
   2  -8   9        0.85      -10.99     11.98 o
   3  -8   9       71.64       83.74     13.36 o
   4  -8   9        2.72        4.42     11.50 o
   5  -8   9       85.51      123.31     29.09 o
  -7  -7   9        1.28        2.25      9.90 o
  -6  -7   9       47.92       52.87     12.29 o
  -5  -7   9       20.79       29.33     10.62 o
  -4  -7   9      117.90      114.38     13.50 o
  -3  -7   9       42.67       43.57     10.56 o
  -2  -7   9       17.15       25.39      6.42 o
  -1  -7   9      109.16      110.18     10.51 o
   0  -7   9       61.80       64.53     12.83 o
   1  -7   9      352.75      346.74     23.15 o
   2  -7   9       43.01       45.22     12.46 o
   3  -7   9      103.36       84.41     12.53 o
   4  -7   9       56.51       55.45     14.89 o
   5  -7   9       43.87       40.77     14.18 o
   6  -7   9       61.17       86.23     18.19 o
   7  -7   9        8.11       16.27     15.00 o
  -8  -6   9      135.54      159.49     17.43 o
  -7  -6   9       28.82       33.03     11.21 o
  -6  -6   9       31.54       33.10     10.68 o
  -5  -6   9       63.67       41.00     10.55 o
  -4  -6   9       17.32       20.51      9.13 o
  -3  -6   9       43.95       48.77      7.05 o
  -2  -6   9       32.92       30.60      6.43 o
  -1  -6   9       27.81       25.92      6.05 o
   0  -6   9      190.18      190.70     14.00 o
   1  -6   9       33.17       41.57      8.94 o
   2  -6   9      187.70      176.08     14.38 o
   3  -6   9      359.84      363.35     19.87 o
   4  -6   9        1.34        3.04      9.32 o
   5  -6   9       87.65       96.01     16.20 o
   6  -6   9        5.46        3.55      9.15 o
   7  -6   9       10.37       17.41     14.77 o
   8  -6   9       22.06       22.87     15.36 o
  -9  -5   9        6.42        9.88     10.51 o
  -8  -5   9       31.59       54.30     12.37 o
  -7  -5   9       13.77        8.89      9.19 o
  -6  -5   9        0.18       -1.12      7.98 o
  -5  -5   9        8.56        7.39      8.10 o
  -4  -5   9       10.37       10.59      5.25 o
  -3  -5   9       47.17       60.37      7.14 o
  -2  -5   9      203.41      202.25     10.54 o
  -1  -5   9      114.07      110.41      8.20 o
   0  -5   9      321.58      316.05     13.47 o
   1  -5   9       45.00       51.14      8.95 o
   2  -5   9       64.79       66.32      9.96 o
   3  -5   9       24.99       33.10      7.46 o
   4  -5   9       44.86       43.36     12.16 o
   5  -5   9      549.61      504.29     23.35 o
   6  -5   9       17.50       12.55      9.12 o
   7  -5   9      111.69      118.53     15.02 o
   8  -5   9      143.17      149.35     21.46 o
   9  -5   9        3.04        6.63     13.55 o
  -9  -4   9       12.09       12.27     10.18 o
  -8  -4   9        1.27        2.06      8.40 o
  -7  -4   9        3.21       -0.37      7.78 o
  -6  -4   9       62.65       69.75     18.67 o
  -5  -4   9       41.11       43.17      6.54 o
  -4  -4   9       10.17       13.90      5.36 o
  -3  -4   9       83.63       85.85      7.47 o
  -2  -4   9      310.85      317.05     11.93 o
  -1  -4   9     1348.00     1307.95     23.20 o
   0  -4   9       12.49        9.25      5.57 o
   1  -4   9       11.33       15.08      5.47 o
   2  -4   9        0.67        3.38      6.27 o
   3  -4   9     1165.24     1178.09     25.26 o
   4  -4   9      156.02      141.14     13.01 o
   5  -4   9      239.39      230.97     14.14 o
   6  -4   9        7.73       13.90      8.52 o
   7  -4   9      660.35      691.04     31.42 o
   8  -4   9       31.31       27.59     11.13 o
   9  -4   9       79.36       88.56     18.47 o
 -10  -3   9        1.24       -1.32      9.19 o
  -9  -3   9       31.50       29.40     10.83 o
  -8  -3   9        0.53        3.51      8.21 o
  -7  -3   9        7.05       10.37      8.23 o
  -6  -3   9       71.37       75.79      7.48 o
  -5  -3   9      325.68      320.88     12.03 o
  -4  -3   9        0.08        2.22      4.48 o
  -3  -3   9       88.73       89.80      7.42 o
  -2  -3   9        6.70        3.51      3.18 o
  -1  -3   9      931.73      920.03     23.89 o
   0  -3   9       12.20       10.06      5.49 o
   1  -3   9      639.81      645.84     16.89 o
   2  -3   9      468.05      438.92     16.53 o
   3  -3   9       39.55       28.91      6.79 o
   4  -3   9      273.63      250.20     15.48 o
   5  -3   9      103.45      106.41     10.27 o
   6  -3   9      148.66      151.01     12.81 o
   7  -3   9       40.76       51.51     10.76 o
   8  -3   9        0.80        8.26      8.59 o
   9  -3   9      226.99      236.49     19.12 o
  10  -3   9        1.55       -9.90     12.49 o
 -10  -2   9        8.82       10.20     15.09 o
  -9  -2   9       12.36       22.68      9.91 o
  -8  -2   9        4.48        7.81      8.42 o
  -7  -2   9       69.48       53.27      8.42 o
  -6  -2   9       19.05       17.03      6.59 o
  -5  -2   9        7.80        5.20      4.79 o
  -4  -2   9       20.01       20.90      5.28 o
  -3  -2   9      213.54      197.29      9.18 o
  -2  -2   9      145.46      139.22      8.05 o
  -1  -2   9        3.85        2.72      4.07 o
   0  -2   9      351.76      348.21     12.57 o
   1  -2   9      756.37      736.31     17.01 o
   2  -2   9      266.64      260.06     11.18 o
   3  -2   9       74.76       61.54      6.02 o
   4  -2   9       97.96       99.32      9.29 o
   5  -2   9      713.11      649.66     19.39 o
   6  -2   9       15.04       16.02      6.73 o
   7  -2   9        4.83       -1.85      6.04 o
   8  -2   9      285.96      289.74     18.66 o
   9  -2   9      453.65      446.49     23.84 o
  10  -2   9        0.14        0.86     12.26 o
  11  -2   9       74.11       85.34     19.19 o
 -10  -1   9       60.74       88.25     18.82 o
  -9  -1   9        0.66       -0.53     11.81 o
  -8  -1   9       71.47       81.93     11.76 o
  -7  -1   9       82.80       77.44      8.98 o
  -6  -1   9       52.42       40.56      7.06 o
  -5  -1   9       26.45       37.08      6.80 o
  -4  -1   9     1176.98     1135.66     21.37 o
  -3  -1   9      541.32      518.28     13.00 o
  -2  -1   9       73.55       71.53      6.17 o
  -1  -1   9        0.74        1.54      3.85 o
   0  -1   9      676.52      665.01     23.28 o
   1  -1   9      801.48      816.08     31.61 o
   2  -1   9      183.86      173.71      9.35 o
   3  -1   9     1109.42     1063.36     25.54 o
   4  -1   9     1559.86     1536.67     29.90 o
   5  -1   9       58.79       55.92      7.46 o
   6  -1   9        1.14        4.74      5.80 o
   7  -1   9      127.06      106.86     10.27 o
   8  -1   9       17.27       20.97      8.85 o
   9  -1   9       40.46       31.83     10.18 o
  10  -1   9        0.33        2.67      8.76 o
  11  -1   9       61.64       72.54     17.80 o
 -10   0   9       61.36       58.69     17.16 o
  -9   0   9        0.69       -1.96     11.35 o
  -8   0   9      566.12      542.60     18.69 o
  -7   0   9       48.39       41.70      7.82 o
  -6   0   9      152.22      178.97     10.88 o
  -5   0   9       35.31       29.09      7.00 o
  -4   0   9     2149.79     2011.77     26.61 o
  -3   0   9      731.34      743.24     16.10 o
  -2   0   9        1.02        2.13      3.82 o
  -1   0   9      113.42       96.93      7.38 o
   0   0   9      857.73      843.54     16.65 o
   1   0   9      121.38      103.49      7.20 o
   2   0   9      466.62      336.88     76.96 o
   3   0   9      628.59      586.05     12.99 o
   4   0   9      527.19      474.96     14.53 o
   5   0   9      403.96      398.63     13.73 o
   6   0   9      254.82      261.46     10.50 o
   7   0   9       59.63       32.39     13.21 o
   8   0   9        1.59       -3.31      6.08 o
   9   0   9        0.61       -2.33      7.21 o
  10   0   9      310.68      329.72     20.40 o
  11   0   9        0.20        2.18      9.15 o
 -10   1   9       30.11       23.15     14.69 o
  -9   1   9        0.13       -4.16      8.70 o
  -8   1   9        4.17        7.01      8.47 o
  -7   1   9       20.63       15.20      6.08 o
  -6   1   9      250.62      260.80     12.02 o
  -5   1   9        6.51       10.25      4.94 o
  -4   1   9      899.46      889.73     26.69 o
  -3   1   9      304.02      302.18     10.30 o
  -2   1   9     2535.59     2534.32     25.36 o
  -1   1   9      759.17      763.43     17.78 o
   0   1   9       93.48       80.08      6.32 o
   1   1   9        0.92       -1.42      2.93 o
   2   1   9     5687.74     5607.92     91.03 o
   3   1   9       80.76       85.16      5.92 o
   4   1   9     1149.21     1131.46     17.92 o
   5   1   9      729.34      704.34     16.43 o
   6   1   9     3599.55     3481.80     57.85 o
   7   1   9        3.67        6.56      5.01 o
   8   1   9        0.58        1.79      4.95 o
   9   1   9       60.25       52.61     10.32 o
  10   1   9      173.12      204.66     16.72 o
  11   1   9       20.69       14.60      9.61 o
  12   1   9        0.17        0.97      9.50 o
 -10   2   9       43.59       35.16     11.94 o
  -9   2   9        9.16       13.88      8.25 o
  -8   2   9       31.40       20.55      9.63 o
  -7   2   9      168.53      174.06     14.38 o
  -6   2   9      153.00      162.51     13.28 o
  -5   2   9        6.33       12.69      4.90 o
  -4   2   9      175.05      167.55      8.10 o
  -3   2   9      122.45      125.65      6.45 o
  -2   2   9      256.26      231.75     11.62 o
  -1   2   9       15.66       19.82      5.34 o
   0   2   9        0.85        2.13      2.94 o
   1   2   9       23.19       21.33      2.90 o
   2   2   9       43.56       47.39      3.58 o
   3   2   9      776.82      775.95     26.09 o
   4   2   9      748.07      697.68     13.84 o
   5   2   9        0.58       -3.20      4.12 o
   6   2   9     1250.92     1196.01     33.64 o
   7   2   9      225.06      225.13     10.59 o
   8   2   9        0.55       -1.37      4.96 o
   9   2   9       24.04       25.33      6.37 o
  10   2   9        0.22       -1.39      7.10 o
  11   2   9        2.97        5.98      8.57 o
  12   2   9       79.70       86.18     17.76 o
 -10   3   9        6.63       -4.72      9.77 o
  -9   3   9       38.07       46.86     11.99 o
  -8   3   9       46.57       38.96     10.72 o
  -7   3   9      215.85      222.16     15.89 o
  -6   3   9        2.88        4.95      7.36 o
  -5   3   9        1.80       -2.69      6.83 o
  -4   3   9      673.75      646.67     20.05 o
  -3   3   9      182.66      176.20     11.14 o
  -2   3   9        7.56        1.05      4.51 o
  -1   3   9      278.03      287.81     10.72 o
   0   3   9      165.82      157.52      4.84 o
   1   3   9       37.81       36.14      5.57 o
   2   3   9       80.59      109.53      7.30 o
   3   3   9     1503.96     1556.37     18.33 o
   4   3   9      253.57      211.12     21.89 o
   5   3   9       35.45       27.68      4.97 o
   6   3   9       12.62       14.55      4.90 o
   7   3   9      370.17      370.64     12.57 o
   8   3   9      108.11      119.80      8.78 o
   9   3   9        0.10       -1.18      5.10 o
  10   3   9       81.58       95.02     10.13 o
  11   3   9        0.09       -2.06      7.48 o
  12   3   9       11.87       22.16     13.62 o
 -10   4   9       22.12       21.98     11.95 o
  -9   4   9      138.36      152.72     16.08 o
  -8   4   9        0.13       -4.72      8.85 o
  -7   4   9       85.67      100.92     12.77 o
  -6   4   9      347.27      343.27     18.25 o
  -5   4   9      207.03      201.57     14.18 o
  -4   4   9      428.48      425.03     17.06 o
  -3   4   9      214.81      214.53     12.71 o
  -2   4   9      152.69      141.69      9.46 o
  -1   4   9     1069.05     1027.87     29.44 o
   0   4   9      608.94      618.10     12.17 o
   1   4   9      408.59      432.20     17.83 o
   2   4   9       26.63       10.16      4.20 o
   3   4   9      145.60      124.16      8.07 o
   4   4   9       30.61       30.51      3.25 o
   5   4   9       17.51       22.06      4.62 o
   6   4   9       21.47       14.72      4.89 o
   7   4   9      152.31      144.41      8.67 o
   8   4   9      282.32      275.98     11.75 o
   9   4   9       78.38       77.67      8.09 o
  10   4   9        9.13       10.64      6.90 o
  11   4   9       29.99       28.36      9.85 o
  12   4   9        9.05       11.93     11.15 o
 -10   5   9       15.84       18.91     11.91 o
  -9   5   9      123.63      128.61     15.44 o
  -8   5   9       59.10       70.65     12.34 o
  -7   5   9       29.34       27.96     10.21 o
  -6   5   9       24.03       26.31      8.93 o
  -5   5   9       18.36       24.57      8.29 o
  -4   5   9      800.42      755.78     29.06 o
  -3   5   9     1001.15     1006.36     37.44 o
  -2   5   9        5.18        2.56      5.04 o
  -1   5   9      860.40      831.86     39.62 o
   0   5   9      779.15      719.65     17.10 o
   1   5   9       37.26       42.31      5.06 o
   2   5   9      155.16      154.16      9.12 o
   3   5   9       51.67       70.50      7.42 o
   4   5   9      931.09      921.21     13.46 o
   5   5   9       60.29       60.82      5.53 o
   6   5   9      518.11      496.98     12.94 o
   7   5   9       38.86       40.94      5.89 o
   8   5   9        9.65        7.67      4.98 o
   9   5   9        2.72        6.32      5.38 o
  10   5   9       22.55       26.21      6.76 o
  11   5   9      173.24      182.88     16.17 o
  12   5   9       19.57       14.64      9.90 o
  -9   6   9        1.82       -8.42      9.84 o
  -8   6   9        1.37        3.14      9.20 o
  -7   6   9      101.44      105.88     13.57 o
  -6   6   9        0.11        0.85      7.46 o
  -5   6   9        3.89        0.85      6.90 o
  -4   6   9       47.50       48.21      9.20 o
  -3   6   9     1112.04     1082.84     42.96 o
  -2   6   9      593.53      550.52     17.10 o
  -1   6   9      175.74      184.58     10.26 o
   0   6   9       17.57       22.04      2.62 o
   1   6   9     3145.26     2992.57     28.71 o
   2   6   9      956.32      960.99     20.08 o
   3   6   9      338.75      366.79     18.38 o
   4   6   9      853.67      822.93     13.54 o
   5   6   9      162.66      160.38      7.70 o
   6   6   9      182.65      175.66      8.77 o
   7   6   9        8.31        8.93      4.73 o
   8   6   9        6.06       13.53      5.20 o
   9   6   9      132.48      150.73      9.51 o
  10   6   9      195.97      201.18     15.85 o
  11   6   9       37.14       32.70     10.49 o
  12   6   9        0.17       -1.76     11.69 o
  -9   7   9       18.80       22.00     11.89 o
  -8   7   9        3.53       -1.94      9.19 o
  -7   7   9      186.95      186.60     16.39 o
  -6   7   9       26.66       15.55      9.10 o
  -5   7   9       52.87       55.96     10.08 o
  -4   7   9      177.84      162.36     12.94 o
  -3   7   9      215.80      212.20     16.19 o
  -2   7   9      786.82      734.10     20.38 o
  -1   7   9        2.69        1.03      5.38 o
   0   7   9     1455.14     1382.58     19.83 o
   1   7   9      149.40      150.03      5.24 o
   2   7   9      782.34      781.45     17.67 o
   3   7   9      241.75      250.14      7.70 o
   4   7   9      445.92      473.78     11.67 o
   5   7   9       53.86       57.09      5.53 o
   6   7   9      733.22      685.38     19.56 o
   7   7   9      567.75      560.60     14.49 o
   8   7   9       88.01       97.40      7.85 o
   9   7   9       22.91       27.80      8.96 o
  10   7   9       96.97      103.48     12.99 o
  11   7   9      176.35      191.86     30.23 o
  12   7   9      143.78      164.52     21.70 o
  -9   8   9        0.16       -0.56     11.07 o
  -8   8   9      293.67      297.83     21.63 o
  -7   8   9       60.60       56.33     12.01 o
  -6   8   9       63.26       51.62     11.27 o
  -5   8   9       48.59       55.86     10.83 o
  -4   8   9        0.36       -2.90      6.71 o
  -3   8   9      105.21      103.63     10.74 o
  -2   8   9      105.57       99.74     10.39 o
  -1   8   9       46.49       45.38      7.72 o
   0   8   9      915.70      881.11     18.24 o
   1   8   9     3134.15     3151.11     51.63 o
   2   8   9        0.31        3.27      3.78 o
   3   8   9      335.73      312.07     10.08 o
   4   8   9       93.23      112.07      7.56 o
   5   8   9      865.44      868.29     17.81 o
   6   8   9       12.07       14.47      4.71 o
   7   8   9       21.77       22.21      5.46 o
   8   8   9       45.36       48.66      9.10 o
   9   8   9       16.36       11.49     10.87 o
  10   8   9        0.80        8.49     11.19 o
  11   8   9       14.43       22.16     13.40 o
  -8   9   9        0.61       -3.46     10.14 o
  -7   9   9      172.26      189.99     17.66 o
  -6   9   9       92.33      104.14     14.16 o
  -5   9   9       19.13       27.90      9.82 o
  -4   9   9       28.28       10.42      8.03 o
  -3   9   9      152.07      175.06     13.63 o
  -2   9   9      117.07      113.38     11.40 o
  -1   9   9      258.51      239.03     13.62 o
   0   9   9       55.86       59.40      6.38 o
   1   9   9      240.07      239.78     10.31 o
   2   9   9      139.24      136.89      8.63 o
   3   9   9      967.09      986.53     21.11 o
   4   9   9      186.01      202.69      9.98 o
   5   9   9      235.08      238.53     11.15 o
   6   9   9        5.89        3.31      4.46 o
   7   9   9       68.30       58.12      9.82 o
   8   9   9      203.77      200.33     19.70 o
   9   9   9        9.05        6.42     10.60 o
  10   9   9       16.00       14.98     13.15 o
  11   9   9        7.84       10.68     12.13 o
  -7  10   9        6.11       -0.46     10.53 o
  -6  10   9       38.37       38.22     11.56 o
  -5  10   9      262.79      295.03     19.31 o
  -4  10   9       12.68       11.69      8.62 o
  -3  10   9       26.59       21.21      8.67 o
  -2  10   9        2.31        5.41      7.30 o
  -1  10   9      553.53      524.10     24.86 o
   0  10   9       49.60       47.82      6.74 o
   1  10   9       14.34       17.55      5.67 o
   2  10   9      388.34      388.04     13.43 o
   3  10   9       12.38        6.43      4.73 o
   4  10   9      108.12      111.89     11.27 o
   5  10   9        1.88        2.17      6.52 o
   6  10   9      336.92      360.58     14.76 o
   7  10   9       86.65       97.09     15.39 o
   8  10   9        2.01        9.91     10.25 o
   9  10   9        2.48        8.72     11.40 o
  10  10   9       10.38        0.06     11.48 o
  -6  11   9       25.01       11.94     10.93 o
  -5  11   9       42.27       52.85     12.45 o
  -4  11   9       95.70       91.95     12.75 o
  -3  11   9        0.10       -4.91      7.33 o
  -2  11   9        1.92        0.22      7.56 o
  -1  11   9      279.12      281.49     16.76 o
   0  11   9      391.90      398.63     14.79 o
   1  11   9      314.16      340.91     13.72 o
   2  11   9        1.88        7.55      6.91 o
   3  11   9        2.04        0.96      6.42 o
   4  11   9       30.06       34.98      8.63 o
   5  11   9      369.19      380.94     18.59 o
   6  11   9      329.23      332.62     23.27 o
   7  11   9       96.50       96.42     16.04 o
   8  11   9       62.47       46.97     14.19 o
   9  11   9      268.84      305.64     26.67 o
  10  11   9        0.03       12.66     13.20 o
  -5  12   9        0.14        8.06     10.39 o
  -4  12   9        6.09       11.29      9.83 o
  -3  12   9      108.14      124.52     14.09 o
  -2  12   9        4.45        9.03      8.41 o
  -1  12   9        9.81       10.16      8.08 o
   0  12   9       17.72       14.84     10.68 o
   1  12   9      649.67      678.41     23.38 o
   2  12   9        4.79        1.43      6.85 o
   3  12   9       86.21       80.72     11.16 o
   4  12   9       41.70       18.97     20.48 o
   5  12   9      203.42      217.78     20.60 o
   6  12   9      146.84      181.76     20.17 o
   7  12   9      133.73      140.40     19.16 o
   8  12   9       60.65       73.96     16.66 o
   9  12   9      149.46      159.29     21.68 o
  -4  13   9      165.87      222.30     23.32 o
  -3  13   9        1.28       10.20     12.62 o
  -2  13   9       11.18       10.14     12.13 o
  -1  13   9       19.50       12.77     11.93 o
   0  13   9      170.13      211.96     30.28 o
   1  13   9        1.31        0.47     10.64 o
   2  13   9        8.67       11.63      8.52 o
   3  13   9       74.94       76.82     11.61 o
   4  13   9       54.80       16.97     27.66 o
   5  13   9       34.76       38.94     18.31 o
   6  13   9        0.03       10.92     16.60 o
   7  13   9       20.40       20.71     13.35 o
   8  13   9        0.62       -2.11     11.35 o
  -2  14   9        7.21       10.12     12.58 o
  -1  14   9        5.75        7.41     12.26 o
   0  14   9        3.62        4.40     11.65 o
   1  14   9       50.25       57.60     12.35 o
   2  14   9       91.39      122.13     14.23 o
   3  14   9       59.63       68.02     15.30 o
   4  14   9        9.24       15.89     11.33 o
   5  14   9       11.57       20.81     12.87 o
   6  14   9        8.44       31.03     14.02 o
  -3  -9  10        0.77        4.21     12.35 o
  -2  -9  10       72.92       74.86     17.42 o
  -1  -9  10        0.06        8.10     16.88 o
   0  -9  10       26.13       18.71     19.16 o
   1  -9  10       59.91       88.36     17.01 o
   2  -9  10       39.45       35.47     20.87 o
  -5  -8  10       10.89       14.42     11.30 o
  -4  -8  10       83.84       72.80     13.31 o
  -3  -8  10       77.42       61.78     15.65 o
  -2  -8  10       71.61       55.05     15.54 o
  -1  -8  10       41.42       11.75     16.54 o
   0  -8  10       32.78       47.38     13.39 o
   1  -8  10      247.69      271.23     23.64 o
   2  -8  10      229.41      213.82     21.61 o
   3  -8  10       14.70        8.80     10.07 o
   4  -8  10      328.52      363.07     41.52 o
  -6  -7  10        5.53       10.03     10.41 o
  -5  -7  10      110.40      102.20     14.51 o
  -4  -7  10      125.55      130.45     14.84 o
  -3  -7  10       51.27       50.11     11.35 o
  -2  -7  10       27.67       35.37      8.60 o
  -1  -7  10       76.53       88.43     10.43 o
   0  -7  10       86.55       87.44     14.60 o
   1  -7  10      147.90      145.44     17.62 o
   2  -7  10       13.67       22.20     11.48 o
   3  -7  10      141.21      154.13     15.81 o
   4  -7  10       72.98       65.88     23.10 o
   5  -7  10       51.02       61.82     23.16 o
   6  -7  10        1.70       -0.56     12.83 o
  -7  -6  10        8.22       10.64     10.21 o
  -6  -6  10       14.14       17.48     10.27 o
  -5  -6  10      232.74      281.74     19.24 o
  -4  -6  10        1.49        5.19      8.71 o
  -3  -6  10       98.01       95.44     10.48 o
  -2  -6  10       28.64       21.19      6.41 o
  -1  -6  10      378.00      199.40    102.16 o
   0  -6  10      130.14      128.29     12.81 o
   1  -6  10      277.91      254.90     16.94 o
   2  -6  10        0.60        9.98      7.88 o
   3  -6  10      767.68      833.80     28.84 o
   4  -6  10       55.34       60.25     18.02 o
   5  -6  10      246.19      205.14     22.01 o
   6  -6  10        5.47        1.58     12.28 o
   7  -6  10       59.41       40.39     26.92 o
  -8  -5  10        3.86        0.49      9.73 o
  -7  -5  10       27.60       29.68     11.00 o
  -6  -5  10       83.26       91.03     13.10 o
  -5  -5  10      243.59      275.60     18.12 o
  -4  -5  10       13.67       15.24      7.08 o
  -3  -5  10      326.92      329.02     13.31 o
  -2  -5  10      261.07      245.17     11.90 o
  -1  -5  10       40.36       39.69      6.85 o
   0  -5  10       10.26        5.62      5.97 o
   1  -5  10      325.13      318.15     17.53 o
   2  -5  10        3.35        5.42      6.89 o
   3  -5  10       11.79        8.92      6.85 o
   4  -5  10      126.42      107.31     13.08 o
   5  -5  10      740.73      730.84     43.17 o
   6  -5  10       29.03       20.14     10.48 o
   7  -5  10        0.63        5.26     12.83 o
   8  -5  10        1.91        1.23     13.27 o
  -9  -4  10        3.81       -2.36      9.64 o
  -8  -4  10       11.08        3.31      9.20 o
  -7  -4  10       32.51       31.26     12.61 o
  -6  -4  10       43.45       47.51     12.84 o
  -5  -4  10       43.35       43.25     10.31 o
  -4  -4  10       37.15       27.52      6.29 o
  -3  -4  10      339.44      337.03     12.90 o
  -2  -4  10        1.54        1.06      4.06 o
  -1  -4  10      227.23      217.40     10.92 o
   0  -4  10       79.62       69.98      8.20 o
   1  -4  10       19.64       24.38      6.47 o
   2  -4  10        9.35        6.21      6.84 o
   3  -4  10       40.53       38.79      7.88 o
   4  -4  10      105.23       98.78     11.94 o
   5  -4  10       68.65       73.97     10.22 o
   6  -4  10        4.86        8.10      8.48 o
   7  -4  10       66.53       71.18     12.88 o
   8  -4  10       43.60       27.04     14.32 o
   9  -4  10        3.87       -2.13     12.20 o
  -9  -3  10       13.13       -5.07     12.36 o
  -8  -3  10       84.77      104.22     14.02 o
  -7  -3  10        0.66        3.01      8.39 o
  -6  -3  10        0.22       -2.95      6.97 o
  -5  -3  10      139.11      137.40     11.21 o
  -4  -3  10      691.63      711.70     17.27 o
  -3  -3  10       57.61       71.84      7.25 o
  -2  -3  10        6.88        9.86      5.07 o
  -1  -3  10      374.38      367.47     12.72 o
   0  -3  10      184.83      184.48     11.19 o
   1  -3  10      236.25      228.78     11.86 o
   2  -3  10      279.68      283.15     12.59 o
   3  -3  10      296.04      310.44     14.26 o
   4  -3  10        0.45        0.31      5.90 o
   5  -3  10        9.69       11.89      7.02 o
   6  -3  10       27.93       25.22      7.91 o
   7  -3  10       38.16       35.57     10.29 o
   8  -3  10       17.12       22.87     10.22 o
   9  -3  10        0.15       -0.27     12.32 o
  10  -3  10       31.81       20.96     15.05 o
  -9  -2  10        7.43       12.06     13.26 o
  -8  -2  10       38.80       40.06     10.46 o
  -7  -2  10       86.24       91.30     11.97 o
  -6  -2  10      180.64      188.36     10.76 o
  -5  -2  10        6.79        7.03      5.27 o
  -4  -2  10       31.77       29.81      5.82 o
  -3  -2  10      307.36      132.79     74.13 o
  -2  -2  10      489.37      460.06     13.39 o
  -1  -2  10       39.58       50.22      6.21 o
   0  -2  10        1.41        3.25      5.08 o
   1  -2  10      437.39      442.19     14.71 o
   2  -2  10      538.39      527.46     15.66 o
   3  -2  10      132.03      102.92     18.62 o
   4  -2  10        1.35       -0.03      4.46 o
   5  -2  10       95.92       80.18      9.18 o
   6  -2  10       58.48       62.39      9.10 o
   7  -2  10       42.00       49.13      9.22 o
   8  -2  10        0.13        2.17      8.13 o
   9  -2  10        0.54       -1.26      8.47 o
  10  -2  10       20.34       26.52     15.00 o
 -10  -1  10       56.75       74.29     18.86 o
  -9  -1  10        6.81        8.57     13.40 o
  -8  -1  10       84.30       73.92     16.32 o
  -7  -1  10       20.67       29.79      7.81 o
  -6  -1  10      321.39      336.62     14.84 o
  -5  -1  10       89.91       93.47      8.87 o
  -4  -1  10       16.95        6.33      3.99 o
  -3  -1  10        5.10        0.70      4.57 o
  -2  -1  10      391.44      378.31     11.81 o
  -1  -1  10      274.34      230.25     11.25 o
   0  -1  10      254.22      244.01     11.18 o
   1  -1  10       19.42       26.96      5.92 o
   2  -1  10     1317.56     1266.54     27.77 o
   3  -1  10     2537.50     2428.67     55.99 o
   4  -1  10        1.51       -3.07      4.25 o
   5  -1  10       75.96       79.87      8.82 o
   6  -1  10        2.28        0.97      5.34 o
   7  -1  10      387.17      343.78     27.99 o
   8  -1  10      109.36      133.23     15.33 o
   9  -1  10        1.99        0.68      8.60 o
  10  -1  10       39.69       27.89     14.22 o
  11  -1  10      123.59      118.24     19.92 o
 -10   0  10       61.98       96.15     19.51 o
  -9   0  10       36.95       27.88     14.48 o
  -8   0  10       26.11       31.87     10.57 o
  -7   0  10        0.08        1.55      7.99 o
  -6   0  10      283.24      292.94     13.37 o
  -5   0  10      186.58      125.09     30.08 o
  -4   0  10        6.53        4.94      5.15 o
  -3   0  10       42.69       54.45      6.74 o
  -2   0  10       10.99        7.01      4.58 o
  -1   0  10      186.05      167.75      9.68 o
   0   0  10      276.60      275.83     11.41 o
   1   0  10       94.86       88.67      7.42 o
   2   0  10       36.32       34.71      5.05 o
   3   0  10     2566.62     2459.11     55.84 o
   4   0  10       39.24       39.98      5.79 o
   5   0  10       17.85       10.34      4.84 o
   6   0  10        0.76       -1.55      5.27 o
   7   0  10        1.67        4.47      6.01 o
   8   0  10       23.96       16.75      6.68 o
   9   0  10      272.43      287.07     18.98 o
  10   0  10        0.58       -0.25      8.58 o
  11   0  10       51.73       54.54     16.15 o
 -10   1  10       29.24       34.79     15.98 o
  -9   1  10       18.74       22.74     10.53 o
  -8   1  10        2.75        9.30      9.30 o
  -7   1  10       29.16       24.68      8.22 o
  -6   1  10       20.07       19.41      8.46 o
  -5   1  10       62.62       59.29      7.13 o
  -4   1  10       14.10       15.89      5.21 o
  -3   1  10      162.61      153.46      8.54 o
  -2   1  10      135.22      136.48     10.39 o
  -1   1  10       15.24       17.59      5.67 o
   0   1  10       33.32       37.69      5.57 o
   1   1  10      645.56      638.89     19.03 o
   2   1  10      149.96      146.83      6.69 o
   3   1  10      649.96      652.95     22.62 o
   4   1  10      148.23      136.53      8.13 o
   5   1  10       12.13        8.01      5.03 o
   6   1  10      484.94      487.28     12.32 o
   7   1  10      171.61      170.71      9.78 o
   8   1  10      124.08      126.03     11.03 o
   9   1  10       94.14      102.96     11.06 o
  10   1  10       91.85       73.06     23.65 o
  11   1  10      101.69      119.72     16.33 o
 -10   2  10        5.54        8.34     14.19 o
  -9   2  10       45.81       55.64     11.65 o
  -8   2  10       63.23       63.40     12.06 o
  -7   2  10        1.95        0.32      8.25 o
  -6   2  10      139.96      132.50     12.82 o
  -5   2  10      342.44      343.11     16.64 o
  -4   2  10       58.56       42.17      8.61 o
  -3   2  10       45.31       35.62      7.40 o
  -2   2  10      708.04      673.98     18.48 o
  -1   2  10      229.67      229.24      8.63 o
   0   2  10      287.58      245.77      8.60 o
   1   2  10       17.24       17.52      3.74 o
   2   2  10      393.88      381.60     15.80 o
   3   2  10       12.55       19.31      4.48 o
   4   2  10     1200.83     1175.99     18.16 o
   5   2  10      100.20      102.89      7.51 o
   6   2  10     1014.56     1040.64     19.11 o
   7   2  10      152.56      155.33      9.35 o
   8   2  10       61.27       55.41      7.39 o
   9   2  10        9.38        4.76      6.79 o
  10   2  10       83.75       96.16     12.86 o
  11   2  10       44.08       22.49     21.32 o
 -10   3  10        0.47        2.03     10.37 o
  -9   3  10       13.54       13.76     10.77 o
  -8   3  10      195.93      208.75     18.98 o
  -7   3  10       10.82       10.98      8.59 o
  -6   3  10       18.11       21.87      8.69 o
  -5   3  10       28.08       22.66      8.09 o
  -4   3  10      128.77      118.23     10.96 o
  -3   3  10      175.23      177.82     11.73 o
  -2   3  10      386.05      371.33     14.34 o
  -1   3  10       55.18       51.38      6.43 o
   0   3  10      939.20      866.83     14.60 o
   1   3  10       52.06       45.82      4.17 o
   2   3  10      192.92      202.41      9.96 o
   3   3  10      162.64      174.45      6.69 o
   4   3  10      237.89      221.69      8.72 o
   5   3  10      304.30      315.18     10.86 o
   6   3  10     1270.01     1268.74     28.83 o
   7   3  10        3.81        5.50      4.79 o
   8   3  10       30.79       36.59      6.60 o
   9   3  10      270.04      255.53     12.64 o
  10   3  10       40.34       49.31      8.05 o
  11   3  10        6.51        9.02      8.95 o
  12   3  10       15.02        9.47     18.71 o
 -10   4  10       73.20       89.50     15.29 o
  -9   4  10        7.91       13.44     10.81 o
  -8   4  10       51.45       50.15     11.45 o
  -7   4  10       12.13       10.16      8.83 o
  -6   4  10      581.80      561.25     22.01 o
  -5   4  10      107.47      100.11     11.52 o
  -4   4  10       60.76       54.02      8.86 o
  -3   4  10      331.23      312.56     14.83 o
  -2   4  10      945.13      893.30     20.26 o
  -1   4  10      350.30      344.64     12.04 o
   0   4  10      818.34      726.44     25.56 o
   1   4  10      190.77      207.19      9.48 o
   2   4  10      909.00      905.69     31.00 o
   3   4  10        0.93        3.54      4.46 o
   4   4  10       24.12       27.52      4.39 o
   5   4  10       50.70       53.70      5.72 o
   6   4  10      565.16      551.82     13.97 o
   7   4  10       34.97       35.27      6.09 o
   8   4  10       97.26      102.61      8.29 o
   9   4  10      221.10      230.10     12.04 o
  10   4  10       13.39       16.43      6.67 o
  11   4  10        0.08        0.84      8.34 o
  12   4  10       13.42       29.89     20.30 o
  -9   5  10       73.83       70.37     13.92 o
  -8   5  10      100.50      107.86     14.41 o
  -7   5  10       35.33       41.82     11.10 o
  -6   5  10      237.76      222.69     16.29 o
  -5   5  10      264.41      271.06     16.07 o
  -4   5  10       59.54       58.61      9.09 o
  -3   5  10       10.74        4.53      6.40 o
  -2   5  10      564.22      572.71     17.08 o
  -1   5  10      337.29      356.02     12.08 o
   0   5  10      530.53      511.64     23.33 o
   1   5  10       41.28       46.00     11.27 o
   2   5  10      262.69      262.15     10.36 o
   3   5  10       37.16       26.04      6.25 o
   4   5  10      741.41      700.34     19.14 o
   5   5  10      193.99      157.60     17.21 o
   6   5  10       97.74      108.30      7.61 o
   7   5  10        0.29       -0.94      4.30 o
   8   5  10      423.24      431.02     14.12 o
   9   5  10        2.45        0.31      5.33 o
  10   5  10      136.06      136.93     10.28 o
  11   5  10       20.61       24.58     12.58 o
  12   5  10      126.84      132.22     19.80 o
  -9   6  10        4.73        4.68     10.47 o
  -8   6  10        0.18       -3.47      9.34 o
  -7   6  10      221.67      228.06     17.64 o
  -6   6  10       75.53       62.27     11.26 o
  -5   6  10      187.10      176.19     14.08 o
  -4   6  10      507.77      514.00     19.84 o
  -3   6  10      475.53      447.35     24.62 o
  -2   6  10     1037.22     1015.06     29.20 o
  -1   6  10       68.72       80.48      9.37 o
   0   6  10     1293.25     1276.54     34.63 o
   1   6  10      146.82      132.02     12.81 o
   2   6  10      290.77      287.01     10.87 o
   3   6  10      121.60      132.33      9.81 o
   4   6  10      600.72      561.21     15.97 o
   5   6  10      340.08      323.44     56.14 o
   6   6  10      186.61      186.26      8.79 o
   7   6  10      168.65      156.87      9.36 o
   8   6  10      224.00      244.88     11.34 o
   9   6  10      211.26      214.45     13.07 o
  10   6  10       76.75       94.49     16.51 o
  11   6  10        5.84       -4.85     10.93 o
  -9   7  10        7.49       12.44     11.97 o
  -8   7  10        2.21        3.44     10.19 o
  -7   7  10      132.91      139.83     15.24 o
  -6   7  10      159.26      170.57     15.47 o
  -5   7  10      188.18      187.97     16.05 o
  -4   7  10       46.64       40.98      8.93 o
  -3   7  10      324.72      301.19     15.60 o
  -2   7  10     1926.50     1845.37     30.94 o
  -1   7  10     1003.96      952.49     33.53 o
   0   7  10      114.74      115.95      7.95 o
   1   7  10       42.18       38.35      5.82 o
   2   7  10       38.08       40.08      6.64 o
   3   7  10       80.18       83.02      8.87 o
   4   7  10      113.78      124.85     10.72 o
   5   7  10       48.56       42.98      6.86 o
   6   7  10       75.53       69.85      8.19 o
   7   7  10       50.64       39.63      7.39 o
   8   7  10       24.40       21.66      6.86 o
   9   7  10       12.76       21.05      8.71 o
  10   7  10      145.59      190.19     30.40 o
  11   7  10        7.60        5.84     12.55 o
  -8   8  10        7.11        8.38     10.84 o
  -7   8  10       21.54       21.41     10.82 o
  -6   8  10        5.59        3.33      8.90 o
  -5   8  10      203.44      200.13     15.50 o
  -4   8  10        1.45        2.88      7.08 o
  -3   8  10       36.09       36.95      8.62 o
  -2   8  10       61.06       63.15      8.81 o
  -1   8  10      589.98      586.99     20.94 o
   0   8  10       65.52       69.22      7.80 o
   1   8  10      725.43      695.95     16.53 o
   2   8  10       53.75       45.70      7.37 o
   3   8  10      387.94      407.19     15.97 o
   4   8  10       24.23       25.91      7.35 o
   5   8  10      252.81      228.42     11.85 o
   6   8  10        0.32       -0.90      5.38 o
   7   8  10        6.95       10.63      6.27 o
   8   8  10        2.63        9.08      7.80 o
   9   8  10       21.05       17.64     10.96 o
  10   8  10       10.71        8.17     12.06 o
  11   8  10       10.23       13.09     12.11 o
  -8   9  10       48.20       49.02     13.88 o
  -7   9  10       87.41      103.08     14.91 o
  -6   9  10        0.12       -0.80      9.07 o
  -5   9  10       51.19       48.64     11.13 o
  -4   9  10        9.41        3.31      7.87 o
  -3   9  10      338.95      340.08     17.54 o
  -2   9  10       19.90       26.45      8.11 o
  -1   9  10       62.01       66.97      9.01 o
   0   9  10        8.08       15.57      9.28 o
   1   9  10        0.48       -0.76      4.75 o
   2   9  10       82.84       71.83      8.80 o
   3   9  10       96.00       99.10     10.10 o
   4   9  10       54.63       50.82      8.68 o
   5   9  10      409.23      410.25     19.53 o
   6   9  10      339.38      384.53     15.26 o
   7   9  10       62.81       63.00      8.71 o
   8   9  10        9.88       13.37     10.68 o
   9   9  10        1.52       -6.53     10.61 o
  10   9  10       25.77       17.84     12.36 o
  11   9  10       34.55       51.52     16.71 o
  -7  10  10        5.68        4.60     11.38 o
  -6  10  10       40.04       42.18     12.08 o
  -5  10  10       22.01       32.88     11.04 o
  -4  10  10       22.59       19.41      9.44 o
  -3  10  10      321.22      293.38     17.74 o
  -2  10  10      298.60      315.23     17.32 o
  -1  10  10      255.46      250.58     20.64 o
   0  10  10       42.27       33.14     11.43 o
   1  10  10       34.33       38.31      7.19 o
   2  10  10        4.94       10.51      6.72 o
   3  10  10      664.74      661.98     21.45 o
   4  10  10      185.57      182.30     13.21 o
   5  10  10       77.23       66.24      9.79 o
   6  10  10      141.64      153.38     11.30 o
   7  10  10      134.56      127.96     16.50 o
   8  10  10        0.00       -1.22      9.63 o
   9  10  10        7.44        3.54     11.42 o
  10  10  10        3.05       13.45     12.73 o
  -6  11  10        5.42       16.05     13.99 o
  -5  11  10       16.83       12.91     10.47 o
  -4  11  10       97.49      111.39     18.05 o
  -3  11  10       12.13       24.55     12.81 o
  -2  11  10       15.37        6.18     10.93 o
  -1  11  10      100.96       94.89     15.55 o
   0  11  10        0.39       -1.70      8.85 o
   1  11  10       25.26       36.78     10.22 o
   2  11  10      171.08      215.90     14.28 o
   3  11  10        5.69        8.66      7.23 o
   4  11  10      332.74      336.47     17.57 o
   5  11  10        1.71        4.64      6.00 o
   6  11  10       89.53       83.53     14.84 o
   7  11  10        5.16       16.45     11.21 o
   8  11  10      255.25      251.72     23.53 o
   9  11  10        7.34       10.32     11.79 o
  -5  12  10        2.78       -0.48     12.45 o
  -4  12  10       28.12       12.90     13.22 o
  -3  12  10       50.69       63.65     15.73 o
  -2  12  10      109.56      105.56     17.14 o
  -1  12  10        2.70        9.57     11.17 o
   0  12  10       20.58       13.46     11.40 o
   1  12  10        0.53        9.31      8.72 o
   2  12  10        1.60       -1.10      7.24 o
   3  12  10        2.20       -2.53      7.53 o
   4  12  10        0.30       -4.70      7.49 o
   5  12  10       70.21       19.72     44.89 o
   6  12  10       30.21       44.67     13.95 o
   7  12  10       10.55       17.50     12.29 o
   8  12  10        0.58       -3.82     11.57 o
   9  12  10       35.99       23.15     14.20 o
  -4  13  10       18.97       29.58     15.26 o
  -3  13  10        4.22       -1.59     11.73 o
  -2  13  10        8.01        6.01     12.09 o
  -1  13  10      163.22      192.04     21.49 o
   0  13  10       82.11       99.34     17.04 o
   1  13  10        4.87        7.22      9.50 o
   2  13  10        4.64        8.53     10.94 o
   3  13  10      214.84      261.23     17.55 o
   4  13  10        1.69       -0.70     10.51 o
   5  13  10        3.38        1.37      5.80 o
   6  13  10        0.23       -0.18     10.17 o
   7  13  10       30.75       24.20     14.20 o
  -2  14  10        1.13       10.94     12.99 o
  -1  14  10        7.59        5.67     12.09 o
   0  14  10      119.97      123.90     19.05 o
   1  14  10       19.51        8.54     10.26 o
   2  14  10       83.48      119.04     18.15 o
   3  14  10       80.11       88.17     26.35 o
   4  14  10      103.20       96.23     30.97 o
   5  14  10      227.10      187.60    118.34 o
   6  14  10       14.04       13.84     12.97 o
  -3  -8  11        0.28       -3.46     11.90 o
  -2  -8  11       21.13       24.84     14.11 o
  -1  -8  11      231.72      224.03     32.62 o
   0  -8  11       67.83       54.30     22.59 o
   1  -8  11       27.79       26.93     13.33 o
   2  -8  11        1.85       -2.51     16.43 o
   3  -8  11        5.73       12.91     13.29 o
  -5  -7  11        0.34       -3.33      9.62 o
  -4  -7  11        7.07        7.43      9.82 o
  -3  -7  11       50.77       47.44     11.96 o
  -2  -7  11       68.13       68.72     15.43 o
  -1  -7  11        0.63        2.04      7.19 o
   0  -7  11       53.66       49.62     10.89 o
   1  -7  11       62.06       65.90     14.31 o
   2  -7  11      126.34      156.32     18.97 o
   3  -7  11       43.81       61.60     12.34 o
   4  -7  11       14.86       30.80     20.76 o
   5  -7  11        0.13      -10.87     12.01 o
  -6  -6  11       12.09       12.52     10.85 o
  -5  -6  11        2.76       -6.54      8.80 o
  -4  -6  11       12.16        5.73      8.97 o
  -3  -6  11        6.08       -4.24      8.08 o
  -2  -6  11      302.06      332.49     14.77 o
  -1  -6  11      190.36      128.87     21.37 o
   0  -6  11       18.24       26.72      9.20 o
   1  -6  11       32.78       27.65      9.28 o
   2  -6  11       18.73       26.19      9.37 o
   3  -6  11      188.04      209.01     17.10 o
   4  -6  11       71.18       89.87     17.03 o
   5  -6  11        0.26        0.85     11.78 o
   6  -6  11      113.30      133.25     20.66 o
  -7  -5  11       39.05       52.32     12.55 o
  -6  -5  11        9.61        3.23      9.05 o
  -5  -5  11       19.29       22.80     10.20 o
  -4  -5  11       10.13        4.80      8.51 o
  -3  -5  11      126.26      151.56     10.66 o
  -2  -5  11        0.25       -3.32      5.51 o
  -1  -5  11        1.17       -1.57      5.89 o
   0  -5  11       54.00       49.98      9.98 o
   1  -5  11      161.26      178.30     14.66 o
   2  -5  11        1.67        5.28      7.70 o
   3  -5  11       16.57       22.42      7.79 o
   4  -5  11      453.96      504.49     24.28 o
   5  -5  11       29.15       27.50     10.40 o
   6  -5  11        0.35        1.97     11.85 o
   7  -5  11        0.88       14.68     13.80 o
  -8  -4  11       54.29       59.08     18.10 o
  -7  -4  11       70.76       82.65     13.31 o
  -6  -4  11      123.04      126.45     14.36 o
  -5  -4  11        0.16       12.70      8.57 o
  -4  -4  11       51.23       53.59      7.76 o
  -3  -4  11      118.37      125.49      9.65 o
  -2  -4  11        4.23        5.18      3.79 o
  -1  -4  11      230.23      228.13     13.04 o
   0  -4  11      104.48      105.54      9.81 o
   1  -4  11      195.47      193.45     14.73 o
   2  -4  11       69.14       77.81     14.52 o
   3  -4  11      518.57      552.35     19.52 o
   4  -4  11        0.40        4.16      8.10 o
   5  -4  11       98.59       93.33     11.32 o
   6  -4  11       26.36       28.14     10.38 o
   7  -4  11      155.39      185.38     21.61 o
   8  -4  11        0.13      -13.12     13.12 o
  -8  -3  11       20.13       25.43     14.19 o
  -7  -3  11       13.64       16.35      9.64 o
  -6  -3  11        4.95        0.14      7.94 o
  -5  -3  11      380.78      394.04     14.46 o
  -4  -3  11       90.02       96.06      8.69 o
  -3  -3  11        2.73        1.85      5.16 o
  -2  -3  11      180.74      188.84     10.43 o
  -1  -3  11     1099.57     1090.21     32.31 o
   0  -3  11       53.11       54.86      8.12 o
   1  -3  11        0.95       -1.24      5.34 o
   2  -3  11      151.09      144.94     12.71 o
   3  -3  11       54.13       59.47      8.57 o
   4  -3  11        4.20        4.50      6.71 o
   5  -3  11      196.69      217.99     15.08 o
   6  -3  11       39.44       43.62      9.51 o
   7  -3  11      288.81      294.00     22.57 o
   8  -3  11        1.11        3.63     12.11 o
   9  -3  11       10.46       13.47     13.46 o
  -9  -2  11      118.15      147.82     21.96 o
  -8  -2  11       68.92       90.80     18.42 o
  -7  -2  11       77.13       76.10     16.17 o
  -6  -2  11      245.92      241.13     12.16 o
  -5  -2  11       57.65       54.05      7.40 o
  -4  -2  11       66.03       68.67      7.54 o
  -3  -2  11      584.67      564.47     15.48 o
  -2  -2  11      132.82      134.79      8.88 o
  -1  -2  11      323.52      324.93     13.99 o
   0  -2  11      912.47      929.17     21.18 o
   1  -2  11     1504.16     1463.71     52.31 o
   2  -2  11      999.37      981.32     26.66 o
   3  -2  11       28.99       28.99      6.83 o
   4  -2  11        7.45        9.77      6.35 o
   5  -2  11      573.55      537.37     22.67 o
   6  -2  11        7.47        0.13      6.12 o
   7  -2  11        8.26        7.23      7.43 o
   8  -2  11       13.93        7.86      8.92 o
   9  -2  11      161.92      161.88     21.05 o
  10  -2  11        6.56        6.65     13.99 o
  -9  -1  11        2.07       -0.82     13.23 o
  -8  -1  11        3.48        3.18     11.73 o
  -7  -1  11       58.90       55.82     11.71 o
  -6  -1  11      355.51      330.24     18.73 o
  -5  -1  11        3.25        4.74      5.96 o
  -4  -1  11        3.28        0.93      4.36 o
  -3  -1  11      385.22      366.86     12.46 o
  -2  -1  11       20.17       20.45      5.44 o
  -1  -1  11      269.85      263.75     12.47 o
   0  -1  11       56.85       60.12      7.55 o
   1  -1  11     2765.16     2596.49     94.67 o
   2  -1  11      109.56      106.49      8.96 o
   3  -1  11      254.51      277.99     12.77 o
   4  -1  11       10.75        4.23      4.60 o
   5  -1  11      217.95      220.39     13.21 o
   6  -1  11       80.06       91.23      9.96 o
   7  -1  11      483.13      454.33     18.63 o
   8  -1  11       56.97       37.98     17.31 o
   9  -1  11       86.20      102.66     14.55 o
  10  -1  11      104.04      134.64     20.64 o
  -9   0  11        0.05       -5.25     12.14 o
  -8   0  11      133.80      144.85     19.75 o
  -7   0  11       62.31       52.38     11.17 o
  -6   0  11       88.14       91.41     12.17 o
  -5   0  11        0.41       -3.07      6.46 o
  -4   0  11      307.65      311.51     12.85 o
  -3   0  11        4.58        7.71      5.18 o
  -2   0  11       45.11       44.29      7.18 o
  -1   0  11       63.60       79.42      8.08 o
   0   0  11      155.49      153.12      9.80 o
   1   0  11      104.15       95.76      8.15 o
   2   0  11       82.39       81.01      6.97 o
   3   0  11      316.50      301.78     11.48 o
   4   0  11      437.51      480.34     15.05 o
   5   0  11       54.15       62.97      6.75 o
   6   0  11        4.79       -0.25      5.87 o
   7   0  11      169.81      174.30     12.64 o
   8   0  11       10.55        8.90      7.56 o
   9   0  11       18.84       17.82      8.21 o
  10   0  11        5.91        2.54      9.15 o
  -9   1  11        3.89        0.64     12.90 o
  -8   1  11       76.60       99.71     13.85 o
  -7   1  11      338.13      339.63     33.02 o
  -6   1  11      137.40      145.05     13.89 o
  -5   1  11      243.28      238.23     15.28 o
  -4   1  11      148.26      139.05     12.10 o
  -3   1  11       61.43       67.90      6.90 o
  -2   1  11      781.00      767.14     28.80 o
  -1   1  11        1.47        5.58      5.68 o
   0   1  11      148.71      152.22      9.15 o
   1   1  11      230.14      212.58      9.19 o
   2   1  11     2830.73     2811.39     58.72 o
   3   1  11       17.67       16.40      5.09 o
   4   1  11     1491.90     1484.90     31.62 o
   5   1  11       30.66       37.76      5.97 o
   6   1  11       22.54       21.25      5.59 o
   7   1  11       72.47       65.78      9.08 o
   8   1  11      115.59      119.00     11.32 o
   9   1  11       19.53       17.23      8.01 o
  10   1  11        3.71        0.99      8.46 o
  11   1  11       20.16       13.78     14.49 o
  -9   2  11        0.13        1.45      9.01 o
  -8   2  11       26.76       30.84     11.14 o
  -7   2  11       10.20        6.82      9.09 o
  -6   2  11      634.15      672.71     24.30 o
  -5   2  11       12.68       10.47      7.53 o
  -4   2  11       17.07       22.81      7.82 o
  -3   2  11       10.90        6.53      6.35 o
  -2   2  11      554.63      544.11     17.84 o
  -1   2  11      216.10      208.73      8.71 o
   0   2  11       25.47       24.94      4.67 o
   1   2  11      483.15      494.31     13.09 o
   2   2  11       39.94       36.19      5.08 o
   3   2  11     1043.14     1014.16     16.68 o
   4   2  11       65.61       37.93     12.78 o
   5   2  11       23.21       29.64      5.52 o
   6   2  11      175.45      181.53      8.82 o
   7   2  11       10.96        8.10      5.30 o
   8   2  11       28.48       23.09      6.61 o
   9   2  11       24.53       30.77      8.43 o
  10   2  11        4.04       11.50      7.53 o
  11   2  11        1.57        3.75     11.69 o
  -9   3  11       26.19       31.10     12.04 o
  -8   3  11       93.54       88.41     13.65 o
  -7   3  11        9.60        6.64      9.19 o
  -6   3  11       29.03       39.03      9.68 o
  -5   3  11      110.66      106.76     11.83 o
  -4   3  11      257.97      259.72     15.00 o
  -3   3  11        1.21       -3.80      5.73 o
  -2   3  11      764.51      761.04     19.89 o
  -1   3  11       99.31       87.00      8.29 o
   0   3  11      106.58      120.95      6.29 o
   1   3  11       79.54       89.32      5.43 o
   2   3  11        6.33        1.49      4.80 o
   3   3  11        0.06       -0.72      3.40 o
   4   3  11     1107.21     1076.33     32.42 o
   5   3  11       33.12       45.17      5.45 o
   6   3  11       93.43       86.40      7.46 o
   7   3  11      128.88      126.32      8.90 o
   8   3  11      162.40      161.50     10.32 o
   9   3  11       27.65       30.14      7.05 o
  10   3  11        1.67       10.41      9.16 o
  11   3  11       62.42       60.75     14.97 o
  -9   4  11        0.03       -2.02     10.40 o
  -8   4  11      169.92      180.55     16.69 o
  -7   4  11       33.77       30.84     10.38 o
  -6   4  11       83.28       79.22     11.96 o
  -5   4  11      420.70      436.00     20.13 o
  -4   4  11      341.41      350.84     16.61 o
  -3   4  11      185.32      180.81     12.46 o
  -2   4  11       71.04       64.72      8.03 o
  -1   4  11        0.33        1.26      4.34 o
   0   4  11      139.19      152.31     14.66 o
   1   4  11      624.41      618.22     15.63 o
   2   4  11      138.27      151.12     10.03 o
   3   4  11        0.72        0.79      4.91 o
   4   4  11       41.27       27.64      5.84 o
   5   4  11      512.64      395.89     82.69 o
   6   4  11      123.82      129.74      8.38 o
   7   4  11       49.54       49.40      6.71 o
   8   4  11       12.90       18.92      7.19 o
   9   4  11      650.98      636.59     20.63 o
  10   4  11      130.87      142.24     12.44 o
  11   4  11       49.30       33.88     19.85 o
  -9   5  11       41.18       36.38     12.49 o
  -8   5  11        4.74        9.35     10.60 o
  -7   5  11       12.69       14.00      9.91 o
  -6   5  11       42.21       30.74     10.00 o
  -5   5  11     1029.38     1006.41     34.74 o
  -4   5  11     1152.34     1141.60     27.84 o
  -3   5  11      596.58      574.04     23.19 o
  -2   5  11       87.32       89.48      8.94 o
  -1   5  11      493.34      489.60     17.67 o
   0   5  11      364.58      320.10     20.00 o
   1   5  11       17.00       10.91      4.21 o
   2   5  11        0.19       -4.11      4.36 o
   3   5  11      126.14      148.59      8.61 o
   4   5  11       41.88       30.70      6.65 o
   5   5  11        1.83       -1.87      5.31 o
   6   5  11       20.00       21.03      6.58 o
   7   5  11      120.70      121.31     10.45 o
   8   5  11       10.57       16.78      7.18 o
   9   5  11        2.44        0.41      6.53 o
  10   5  11        9.54       11.90      7.39 o
  11   5  11       52.90       47.25     14.54 o
  -9   6  11       67.63       62.65     14.64 o
  -8   6  11       27.23       35.78     11.97 o
  -7   6  11        8.69        5.47      9.48 o
  -6   6  11       13.48       12.18      9.43 o
  -5   6  11      182.16      201.15     15.14 o
  -4   6  11      505.02      474.86     19.46 o
  -3   6  11      221.15      230.25     13.92 o
  -2   6  11      455.52      416.53     15.73 o
  -1   6  11       33.60       30.04     12.35 o
   0   6  11      814.96      695.73     27.58 o
   1   6  11      152.17      145.49      8.04 o
   2   6  11        0.60        1.23      4.32 o
   3   6  11       88.26       97.64     15.00 o
   4   6  11       65.38       52.19      7.25 o
   5   6  11      248.84      189.18     11.29 o
   6   6  11      337.99      339.59     14.33 o
   7   6  11      103.77      108.27      9.90 o
   8   6  11        0.44        4.02      6.13 o
   9   6  11        0.66        4.61      6.49 o
  10   6  11       51.55       53.89     11.47 o
  11   6  11       45.28       42.82     14.79 o
  -8   7  11      137.07      124.79     16.11 o
  -7   7  11      126.07      150.21     18.25 o
  -6   7  11       72.34       78.38     15.27 o
  -5   7  11       36.21       24.07      9.29 o
  -4   7  11        1.54       -1.93      6.89 o
  -3   7  11        0.24       -5.35      6.10 o
  -2   7  11       27.66       35.63      7.58 o
  -1   7  11      418.49      396.91     23.08 o
   0   7  11      167.03      159.88     15.84 o
   1   7  11      164.47      150.18     15.69 o
   2   7  11      842.67      801.54     17.69 o
   3   7  11       48.41       39.27      7.50 o
   4   7  11       56.58       62.52      8.66 o
   5   7  11      103.39       83.11      8.81 o
   6   7  11       42.74       58.90      7.96 o
   7   7  11       36.54       21.06      6.78 o
   8   7  11       57.23       46.23      8.37 o
   9   7  11       36.38       37.65     10.09 o
  10   7  11       32.80       30.08     13.19 o
  11   7  11       61.22       59.01     15.77 o
  -8   8  11        2.18       -1.64     10.61 o
  -7   8  11       37.91       29.26     11.84 o
  -6   8  11       86.45       85.03     13.12 o
  -5   8  11      109.65      100.60     12.60 o
  -4   8  11       24.52       28.62      9.12 o
  -3   8  11      242.77      195.30     14.00 o
  -2   8  11       58.16       51.14     12.52 o
  -1   8  11        1.27       -0.29      8.79 o
   0   8  11        0.69        0.09      8.30 o
   1   8  11       20.10       25.36     11.01 o
   2   8  11      212.97      214.66     10.83 o
   3   8  11       34.09       44.63      7.67 o
   4   8  11      552.07      578.23     19.63 o
   5   8  11        0.94       -2.37      5.38 o
   6   8  11       76.67       72.19     13.27 o
   7   8  11      132.99      121.33     10.60 o
   8   8  11        8.42       23.70      7.33 o
   9   8  11       23.60       34.80     13.22 o
  10   8  11       76.72       80.71     20.02 o
  11   8  11        0.09       10.81     12.94 o
  -7   9  11       81.02       91.95     14.79 o
  -6   9  11        3.65        4.40      9.55 o
  -5   9  11       71.02       76.44     12.30 o
  -4   9  11      124.38      129.28     13.49 o
  -3   9  11       36.40       41.20     12.72 o
  -2   9  11        4.70        6.18      9.83 o
  -1   9  11       51.47       39.96     11.98 o
   0   9  11      290.12      301.26     21.46 o
   1   9  11      214.91      241.43     19.18 o
   2   9  11       19.43       21.97      6.67 o
   3   9  11        0.13        2.86      5.67 o
   4   9  11      985.80      993.59     25.90 o
   5   9  11       26.50       30.37      8.35 o
   6   9  11        8.59        3.10      3.87 o
   7   9  11       11.88       11.04      6.75 o
   8   9  11       27.86       35.21     12.73 o
   9   9  11       22.94       19.29     12.23 o
  10   9  11      110.51      107.58     18.87 o
  -6  10  11       62.28       79.15     18.36 o
  -5  10  11       30.67       29.17     14.41 o
  -4  10  11       37.38       40.02     13.95 o
  -3  10  11       68.15       55.19     13.83 o
  -2  10  11       41.11       38.44     12.96 o
  -1  10  11       50.42       59.41     13.47 o
   0  10  11       95.65       72.23     13.99 o
   1  10  11       39.88       42.53     12.62 o
   2  10  11      712.22      737.28     31.36 o
   3  10  11      121.13      122.95     11.59 o
   4  10  11       20.20       22.02      8.08 o
   5  10  11       82.39       85.09     11.14 o
   6  10  11      284.83      175.57     79.91 o
   7  10  11        5.43        6.65     10.24 o
   8  10  11       26.85       24.74     15.11 o
   9  10  11        8.44        8.58     11.84 o
  10  10  11      233.97      232.67     24.06 o
  -6  11  11        0.03        4.34     13.09 o
  -5  11  11       70.58       68.37     17.41 o
  -4  11  11       75.72       84.99     17.23 o
  -3  11  11        7.59        2.56     11.49 o
  -2  11  11       24.71       25.90     12.34 o
  -1  11  11      189.85      185.23     19.83 o
   0  11  11       78.84       83.70     14.93 o
   1  11  11       20.11       18.33     10.77 o
   2  11  11      105.02       95.83     17.00 o
   3  11  11        2.82        4.07      7.16 o
   4  11  11       34.17       35.90      9.40 o
   5  11  11      202.82      204.32     15.31 o
   6  11  11       17.70        9.00      9.87 o
   7  11  11        4.31        8.18     10.37 o
   8  11  11        0.95        4.59     11.20 o
   9  11  11        0.47       -2.72     11.29 o
  -4  12  11      127.81      163.93     21.41 o
  -3  12  11      209.03      210.46     22.62 o
  -2  12  11        5.64        2.57     11.47 o
  -1  12  11       14.43        2.64     10.93 o
   0  12  11       44.60       50.88     13.70 o
   1  12  11      354.36      392.93     26.24 o
   2  12  11        8.41       15.79     11.57 o
   3  12  11       12.90        1.45     10.93 o
   4  12  11        9.91       11.44      8.58 o
   5  12  11      232.15      227.26     20.69 o
   6  12  11       95.03       19.04     52.36 o
   7  12  11      186.31      212.98     22.17 o
   8  12  11        0.43        2.76     11.84 o
  -3  13  11       41.59       55.06     16.91 o
  -2  13  11       27.10       48.17     15.55 o
  -1  13  11        0.07        1.39     11.90 o
   0  13  11      261.60      281.78     24.34 o
   1  13  11       44.31       72.87     15.70 o
   2  13  11      192.26      201.85     17.36 o
   3  13  11       17.33       25.12     13.48 o
   4  13  11       35.31       15.86     18.25 o
   5  13  11       36.37       52.71     14.58 o
   6  13  11        4.99       -0.68      6.85 o
   7  13  11       37.52       53.80     15.81 o
  -1  14  11       40.12       30.08     14.68 o
   0  14  11        5.93        5.89     12.29 o
   1  14  11        7.35       10.89     12.68 o
   2  14  11      149.85      197.04     18.44 o
   3  14  11      164.39      167.91     32.85 o
   4  14  11       14.91       28.17     21.33 o
   5  14  11        6.47        7.53     20.87 o
  -3  -7  12        0.26       -5.80     10.71 o
  -2  -7  12        0.91        9.47     16.43 o
  -1  -7  12      163.69      136.68     19.62 o
   0  -7  12       82.64       96.85     13.69 o
   1  -7  12        3.00        9.30     10.92 o
   2  -7  12        1.46       31.94     19.51 o
   3  -7  12        8.05        9.37     12.61 o
  -5  -6  12       82.59       80.18     14.00 o
  -4  -6  12        7.88        4.56      9.83 o
  -3  -6  12        0.59        7.38      9.38 o
  -2  -6  12       12.52       23.96      9.84 o
  -1  -6  12      157.37      166.15     15.25 o
   0  -6  12        6.02        8.46      8.39 o
   1  -6  12      108.51      118.36     14.31 o
   2  -6  12       85.43       92.38     13.41 o
   3  -6  12      132.41      134.14     13.45 o
   4  -6  12        3.36        0.34     16.65 o
   5  -6  12       22.60       20.12     14.59 o
  -6  -5  12       11.34        6.52     10.17 o
  -5  -5  12       69.23       94.21     13.77 o
  -4  -5  12        4.68       -6.54      8.01 o
  -3  -5  12      264.30      312.44     16.46 o
  -2  -5  12       34.73       32.26      7.32 o
  -1  -5  12        7.61       12.26      8.30 o
   0  -5  12        3.30        8.01      7.85 o
   1  -5  12      380.08      414.46     21.48 o
   2  -5  12       32.27       27.72      9.78 o
   3  -5  12        0.36       -1.65      7.00 o
   4  -5  12        4.09        9.40      9.37 o
   5  -5  12       85.34       94.92     17.97 o
   6  -5  12        6.78       -0.66     12.61 o
  -7  -4  12      110.36      119.43     19.52 o
  -6  -4  12        0.33       10.77      9.72 o
  -5  -4  12       13.39        6.12      9.00 o
  -4  -4  12        2.02        3.54      7.10 o
  -3  -4  12      288.19      313.32     14.08 o
  -2  -4  12       98.82       96.70      9.17 o
  -1  -4  12        5.53        8.84      6.69 o
   0  -4  12        1.25        4.91      6.40 o
   1  -4  12      112.11      120.15     13.06 o
   2  -4  12       66.81       68.82     11.01 o
   3  -4  12       42.24       58.90      9.52 o
   4  -4  12       11.82       11.79      8.00 o
   5  -4  12       57.18       59.65     10.52 o
   6  -4  12       42.18       24.97     17.11 o
   7  -4  12       19.56       30.00     14.86 o
  -8  -3  12       48.11       73.14     18.21 o
  -7  -3  12       27.68       22.30     13.40 o
  -6  -3  12        9.38        6.48     11.69 o
  -5  -3  12      148.25      172.32     12.88 o
  -4  -3  12       48.47       70.05      8.37 o
  -3  -3  12      582.95      588.41     22.42 o
  -2  -3  12      729.83      753.52     18.99 o
  -1  -3  12      169.02      153.33     11.68 o
   0  -3  12       65.24       60.72      8.80 o
   1  -3  12       18.30       18.95      7.02 o
   2  -3  12       19.76       10.01      7.57 o
   3  -3  12      731.71      709.29     25.35 o
   4  -3  12      113.96      107.05     11.38 o
   5  -3  12       43.89       54.49      9.71 o
   6  -3  12      161.71      168.44     14.05 o
   7  -3  12       61.36       66.46     12.81 o
   8  -3  12       59.33       51.93     16.22 o
  -8  -2  12       34.89       34.22     15.94 o
  -7  -2  12        3.08       11.38     12.42 o
  -6  -2  12        0.37        5.33     11.54 o
  -5  -2  12        0.25       -4.48      6.41 o
  -4  -2  12       21.43       19.19      6.40 o
  -3  -2  12        3.99        4.06      5.48 o
  -2  -2  12       10.72       13.33      6.67 o
  -1  -2  12      174.03      169.41     11.56 o
   0  -2  12       20.57       19.65      7.18 o
   1  -2  12      152.16      143.67     10.62 o
   2  -2  12       32.15       20.77      6.73 o
   3  -2  12        0.30        0.80      5.16 o
   4  -2  12      111.43      125.52     11.25 o
   5  -2  12        9.79       14.19      7.57 o
   6  -2  12       34.13       40.20      8.91 o
   7  -2  12       49.28       25.15     13.06 o
   8  -2  12      117.88      127.98     18.34 o
   9  -2  12        2.74        0.83     12.50 o
  -8  -1  12       58.02       79.29     17.70 o
  -7  -1  12       96.84       96.15     16.91 o
  -6  -1  12       50.47       54.57      9.36 o
  -5  -1  12       36.42       32.11      8.12 o
  -4  -1  12       27.72       29.41      6.44 o
  -3  -1  12        0.35        3.92      5.14 o
  -2  -1  12      200.04      198.11     12.11 o
  -1  -1  12      369.71      353.57     14.75 o
   0  -1  12      407.16      394.02     15.07 o
   1  -1  12     1230.72     1202.90     26.51 o
   2  -1  12        3.28        1.43      5.42 o
   3  -1  12        7.08        7.00      5.34 o
   4  -1  12       15.72       13.84      6.71 o
   5  -1  12        1.03        4.91      6.54 o
   6  -1  12       67.66       65.39      9.69 o
   7  -1  12      299.94      275.80     16.25 o
   8  -1  12        3.83        8.82      8.18 o
   9  -1  12       33.04       17.86     17.05 o
  -9   0  12       65.76       93.63     20.82 o
  -8   0  12       19.32       25.58     14.65 o
  -7   0  12        0.55       -6.31      8.94 o
  -6   0  12        1.34        0.42      7.91 o
  -5   0  12       42.21       53.87     10.58 o
  -4   0  12        9.64       19.53      8.36 o
  -3   0  12       37.16       44.04      6.53 o
  -2   0  12        2.16        6.63      5.69 o
  -1   0  12     1040.09      979.38     21.73 o
   0   0  12      163.69      158.64     10.30 o
   1   0  12      552.35      512.71     19.38 o
   2   0  12       26.77       18.17      5.50 o
   3   0  12      122.42      103.73     22.21 o
   4   0  12       20.17       22.82      5.64 o
   5   0  12      502.30      508.87     17.78 o
   6   0  12       78.49       91.78     10.11 o
   7   0  12        1.85        4.71      7.09 o
   8   0  12        0.04        0.76      7.40 o
   9   0  12      160.29      214.15     15.63 o
  10   0  12       18.91       41.98     22.93 o
  -9   1  12       48.45       66.15     19.73 o
  -8   1  12       81.41       82.15     13.62 o
  -7   1  12       67.22       22.72     24.27 o
  -6   1  12       77.73       75.91     12.26 o
  -5   1  12       59.19       67.45     11.17 o
  -4   1  12        1.01        3.26      6.80 o
  -3   1  12      246.75      244.06     15.00 o
  -2   1  12        1.02       -0.69      6.15 o
  -1   1  12        3.47        4.80      5.39 o
   0   1  12      152.00      143.26      8.27 o
   1   1  12      478.21      468.66     12.81 o
   2   1  12      252.58      228.74      8.78 o
   3   1  12        6.40        6.87      5.15 o
   4   1  12      250.81      267.67     11.07 o
   5   1  12      136.26      164.07      9.59 o
   6   1  12       12.35       14.24      6.72 o
   7   1  12        3.38        2.66      6.59 o
   8   1  12       19.71       25.39      8.39 o
   9   1  12      157.09      182.92     16.95 o
  10   1  12       49.33       63.31     23.84 o
  -9   2  12       23.48       24.43     15.63 o
  -8   2  12        0.02       -4.38      9.33 o
  -7   2  12       79.49       75.49     12.74 o
  -6   2  12       97.17      103.42     13.05 o
  -5   2  12       95.09       93.68     11.91 o
  -4   2  12       36.13       31.51      8.65 o
  -3   2  12      419.95      383.95     17.11 o
  -2   2  12      276.47      264.89     13.96 o
  -1   2  12      110.86      104.28      9.42 o
   0   2  12       89.78      100.26      6.83 o
   1   2  12      867.25      827.29     15.16 o
   2   2  12      183.51      192.13      9.89 o
   3   2  12      622.66      624.52     14.19 o
   4   2  12      665.57      645.08     15.11 o
   5   2  12      235.60      214.80     10.37 o
   6   2  12      233.42      231.34     11.00 o
   7   2  12      333.87      339.01     13.33 o
   8   2  12       89.09      103.55     16.02 o
   9   2  12      103.29      113.73     14.25 o
  10   2  12        0.21        5.23      8.92 o
  -9   3  12        0.05        8.60     11.44 o
  -8   3  12      121.06      129.11     15.81 o
  -7   3  12      120.87      115.62     14.18 o
  -6   3  12       11.77       13.15      9.05 o
  -5   3  12        2.46        1.57      7.57 o
  -4   3  12      340.27      299.50     16.72 o
  -3   3  12      102.86      110.24     10.87 o
  -2   3  12       12.49       11.29      6.48 o
  -1   3  12      286.34      290.78     13.00 o
   0   3  12       38.39       32.09      6.15 o
   1   3  12      156.39      145.25      5.56 o
   2   3  12      349.14      347.04     13.65 o
   3   3  12      404.05      401.82     14.83 o
   4   3  12      205.81      205.22     12.00 o
   5   3  12       95.91       54.33     27.07 o
   6   3  12       19.84       14.52      5.84 o
   7   3  12      534.43      501.36     21.60 o
   8   3  12       44.51       50.00      8.90 o
   9   3  12        5.10       15.60      9.41 o
  10   3  12       21.67       25.36     10.44 o
  11   3  12        8.99        7.12     12.11 o
  -9   4  12        6.14        6.86     10.94 o
  -8   4  12      159.73      168.46     17.11 o
  -7   4  12      394.62      444.34     22.69 o
  -6   4  12      256.34      266.39     17.88 o
  -5   4  12      185.31      168.29     14.43 o
  -4   4  12      334.43      354.02     17.74 o
  -3   4  12        0.73        2.40      6.32 o
  -2   4  12      729.35      661.78     19.00 o
  -1   4  12        3.82        4.07      4.87 o
   0   4  12      107.48      102.88     13.84 o
   1   4  12        8.93        1.34      4.56 o
   2   4  12      449.52      418.90     18.57 o
   3   4  12       78.56       86.19      8.33 o
   4   4  12       81.86       80.10      8.42 o
   5   4  12      243.50      270.09     11.84 o
   6   4  12      498.37      462.13     16.82 o
   7   4  12       66.82       74.53      9.41 o
   8   4  12       42.35       43.28      8.75 o
   9   4  12      592.61      632.49     21.56 o
  10   4  12       16.24       30.29     10.38 o
  11   4  12        9.05        7.87     17.22 o
  -8   5  12       31.02       42.08     12.53 o
  -7   5  12       76.76       86.68     13.17 o
  -6   5  12      180.80      187.47     15.78 o
  -5   5  12       16.91       19.29      8.59 o
  -4   5  12      400.93      415.92     23.56 o
  -3   5  12       31.15       40.11      8.02 o
  -2   5  12      984.26      954.02     23.96 o
  -1   5  12        6.85       -0.33      8.68 o
   0   5  12        0.78       -2.00      8.91 o
   1   5  12      118.24      119.52     14.52 o
   2   5  12      197.04      161.98     10.55 o
   3   5  12       33.15       39.54      6.65 o
   4   5  12       24.20       30.13      5.95 o
   5   5  12       78.18       83.66      8.94 o
   6   5  12      280.10      289.93     14.14 o
   7   5  12        9.13       19.81      9.63 o
   8   5  12      182.41      175.93     12.57 o
   9   5  12       11.60       15.55      7.71 o
  10   5  12       18.15       27.90      8.83 o
  11   5  12        6.22       22.70     19.73 o
  -8   6  12       87.92       99.29     15.52 o
  -7   6  12        8.32        8.46      9.79 o
  -6   6  12       19.35       22.70      9.61 o
  -5   6  12       34.10       33.28      9.69 o
  -4   6  12       13.20       11.41      7.70 o
  -3   6  12      127.05      151.92     13.18 o
  -2   6  12      453.86      450.08     25.32 o
  -1   6  12        3.68       -1.86      8.71 o
   0   6  12     1342.40     1229.84     37.14 o
   1   6  12        0.33        1.92      9.28 o
   2   6  12        1.98        2.48      5.04 o
   3   6  12       13.46       10.46      7.37 o
   4   6  12        2.47        9.98      5.68 o
   5   6  12        4.47       10.18      6.01 o
   6   6  12      139.77       82.60     39.46 o
   7   6  12        0.12       -1.61      6.17 o
   8   6  12       76.28       64.53      9.35 o
   9   6  12      203.25      207.86     13.72 o
  10   6  12       31.40       31.09     10.57 o
  11   6  12        0.33       -0.46     11.57 o
  -8   7  12       58.52       54.51     13.63 o
  -7   7  12        1.82        1.28      9.94 o
  -6   7  12       35.90       37.92     10.83 o
  -5   7  12       45.27       47.81     10.52 o
  -4   7  12       27.84       24.31     12.41 o
  -3   7  12        2.35        2.02     10.12 o
  -2   7  12      374.44      366.89     24.32 o
  -1   7  12      179.99      184.97     17.67 o
   0   7  12      189.34      190.73     17.58 o
   1   7  12      485.63      446.85     27.55 o
   2   7  12      286.68      309.66     21.57 o
   3   7  12      161.78      142.12      9.51 o
   4   7  12       62.09       53.65      7.71 o
   5   7  12       29.78       41.29      7.38 o
   6   7  12      234.93      273.61     13.73 o
   7   7  12        4.70        4.98      6.26 o
   8   7  12        0.07       -4.17      6.15 o
   9   7  12        1.31       -1.58      6.67 o
  10   7  12      206.01      215.48     22.03 o
  11   7  12        4.95       15.34     13.15 o
  -7   8  12        2.88        3.08     13.15 o
  -6   8  12       21.56       12.28     13.46 o
  -5   8  12       68.56       82.64     16.44 o
  -4   8  12        3.15       -5.81     10.55 o
  -3   8  12       53.12       49.47     13.77 o
  -2   8  12       79.84       93.67     15.24 o
  -1   8  12       48.37       47.09     13.02 o
   0   8  12       10.39        8.79      9.77 o
   1   8  12      349.31      310.50     21.79 o
   2   8  12      534.88      532.98     26.29 o
   3   8  12      127.78      144.38     11.35 o
   4   8  12       48.85       60.30      8.93 o
   5   8  12       37.01       37.85      7.63 o
   6   8  12       45.19       56.37      8.62 o
   7   8  12      206.83      207.03     13.14 o
   8   8  12       44.50       31.98      8.25 o
   9   8  12        0.19       -6.96     10.16 o
  10   8  12        4.09       11.48     12.52 o
  -7   9  12       87.41       68.96     18.67 o
  -6   9  12       27.35       15.43     13.97 o
  -5   9  12        6.30       13.96     13.11 o
  -4   9  12       17.18       21.18     13.39 o
  -3   9  12        1.23        5.01     10.98 o
  -2   9  12        7.08        5.08     13.12 o
  -1   9  12      127.25      124.03     16.61 o
   0   9  12       21.87       25.68     11.31 o
   1   9  12      439.17      414.55     24.80 o
   2   9  12      230.98      228.28     20.83 o
   3   9  12       51.60       64.21     13.98 o
   4   9  12        3.08        9.23      6.81 o
   5   9  12       29.54       20.16      7.19 o
   6   9  12        8.09        7.31      6.51 o
   7   9  12      114.06      120.27     11.03 o
   8   9  12      210.62      215.53     21.03 o
   9   9  12       52.64       51.15     14.67 o
  10   9  12        0.03       -4.96     10.94 o
  -6  10  12       88.74      118.36     36.10 o
  -5  10  12       10.41       13.24     13.40 o
  -4  10  12        6.64       13.01     12.50 o
  -3  10  12      183.54      190.74     20.68 o
  -2  10  12       47.75       64.08     15.12 o
  -1  10  12        8.60        1.82     10.43 o
   0  10  12       31.35       37.67     12.33 o
   1  10  12        4.50       -1.25      9.40 o
   2  10  12       66.45       61.28     11.52 o
   3  10  12      294.49      292.73     22.50 o
   4  10  12       44.80       20.98      8.34 o
   5  10  12        4.88        5.19      7.32 o
   6  10  12      123.03      117.99     11.04 o
   7  10  12       69.69       51.79     13.68 o
   8  10  12        1.85        0.65     10.33 o
   9  10  12       47.19       37.27     14.47 o
  -5  11  12      128.28      142.66     21.77 o
  -4  11  12        0.31        5.59     13.04 o
  -3  11  12        9.21       10.43     12.78 o
  -2  11  12      243.78      225.65     22.42 o
  -1  11  12       70.20       80.77     16.28 o
   0  11  12       44.93       48.25     13.79 o
   1  11  12       29.16       28.00     12.34 o
   2  11  12        0.06       -6.61      7.64 o
   3  11  12       24.04       23.72     12.54 o
   4  11  12      452.44      506.18     46.77 o
   5  11  12        2.94        4.75      7.91 o
   6  11  12        1.84       -2.94      7.69 o
   7  11  12       40.13       39.50     12.95 o
   8  11  12      261.61      302.31     25.43 o
   9  11  12        4.68        1.80     13.17 o
  -4  12  12        4.30       -3.03     13.05 o
  -3  12  12       11.23       19.11     13.83 o
  -2  12  12       72.09       72.28     16.75 o
  -1  12  12      143.48      137.12     22.76 o
   0  12  12      343.12      374.97     26.75 o
   1  12  12        0.53        2.95     10.96 o
   2  12  12        0.59       -2.75      8.79 o
   3  12  12       70.41       83.88     16.21 o
   4  12  12       45.75       66.51     15.80 o
   5  12  12      203.44      216.14     17.16 o
   6  12  12      123.22      129.43     17.73 o
   7  12  12        5.22        0.91      9.08 o
   8  12  12       48.25       45.70     18.71 o
  -2  13  12        1.25        6.68     13.02 o
  -1  13  12       16.50       23.70     14.39 o
   0  13  12      217.25      269.58     24.84 o
   1  13  12       42.96       39.51     14.94 o
   2  13  12       52.10       50.88     12.47 o
   3  13  12        3.64        5.49     12.01 o
   4  13  12       14.04        9.57     13.17 o
   5  13  12       47.41       28.29     21.67 o
   6  13  12      271.04      287.11     25.21 o
   0  14  12       25.46       26.45     13.93 o
   1  14  12       20.39       19.29     14.15 o
   2  14  12       15.39        8.61     11.26 o
   3  14  12        2.86        7.67     13.86 o
   4  14  12        3.67        5.36     19.96 o
  -3  -6  13        3.90        1.80     11.81 o
  -2  -6  13       55.73       57.03     21.79 o
  -1  -6  13       11.61       16.78      9.53 o
   0  -6  13       20.10       20.31     10.19 o
   1  -6  13        0.24        8.09      9.04 o
   2  -6  13      245.15      308.72     26.40 o
   3  -6  13        0.77        2.52     10.35 o
  -5  -5  13       31.31       41.87     12.49 o
  -4  -5  13       88.99       94.16     14.02 o
  -3  -5  13       10.46       10.94     10.01 o
  -2  -5  13       55.33       24.13     14.62 o
  -1  -5  13       25.40       33.83     10.01 o
   0  -5  13      197.17      203.23     16.56 o
   1  -5  13       18.12       13.31      9.23 o
   2  -5  13       10.91        7.92      9.11 o
   3  -5  13        0.43        5.29      7.91 o
   4  -5  13      318.80      361.73     22.88 o
   5  -5  13       15.99       15.97     13.69 o
  -6  -4  13        0.62      -11.21     12.02 o
  -5  -4  13       24.51       38.29     14.69 o
  -4  -4  13      426.99      488.37     23.53 o
  -3  -4  13      183.89      177.35     11.96 o
  -2  -4  13        3.06        3.39      6.98 o
  -1  -4  13        7.69       -0.98      6.92 o
   0  -4  13      105.92      114.53     13.11 o
   1  -4  13       20.49       24.72      9.51 o
   2  -4  13       74.38       68.67     12.10 o
   3  -4  13      212.83      223.81     15.26 o
   4  -4  13      295.27      323.69     20.58 o
   5  -4  13       27.87       44.14     12.29 o
   6  -4  13      127.35      140.28     16.85 o
  -7  -3  13        8.59       14.24     14.08 o
  -6  -3  13        5.17        2.71     11.94 o
  -5  -3  13      143.08      183.46     25.61 o
  -4  -3  13      143.42      153.03     11.14 o
  -3  -3  13        1.01        0.12      4.22 o
  -2  -3  13      144.91      159.27     12.55 o
  -1  -3  13      161.56      160.62     12.21 o
   0  -3  13       84.67       88.63     10.23 o
   1  -3  13      138.82      126.59     13.23 o
   2  -3  13       11.85       20.18      8.78 o
   3  -3  13       41.45       58.06      9.21 o
   4  -3  13        1.32        2.44      6.40 o
   5  -3  13       12.41        4.71      5.97 o
   6  -3  13       60.86       43.24     13.09 o
   7  -3  13       17.50       31.64     11.35 o
  -7  -2  13       46.97       47.32     16.17 o
  -6  -2  13       11.52       11.50     12.61 o
  -5  -2  13       80.26       90.36     13.02 o
  -4  -2  13       30.26       17.78      9.25 o
  -3  -2  13      452.37      488.21     16.15 o
  -2  -2  13       17.57       23.71      7.53 o
  -1  -2  13      780.72      762.35     27.08 o
   0  -2  13       51.17       47.89      8.52 o
   1  -2  13        2.83        7.58      6.49 o
   2  -2  13        6.36        8.53      7.73 o
   3  -2  13       41.96       50.21      7.79 o
   4  -2  13       68.14       53.53      9.26 o
   5  -2  13      447.63      434.48     19.15 o
   6  -2  13       11.86       17.83      8.43 o
   7  -2  13       32.82       54.86     12.31 o
   8  -2  13       29.04       24.03     11.42 o
  -8  -1  13        0.44        1.46     12.92 o
  -7  -1  13       29.83       29.84     18.19 o
  -6  -1  13        4.85        0.46      8.72 o
  -5  -1  13        0.88       -0.76      6.09 o
  -4  -1  13        1.07        4.80      7.01 o
  -3  -1  13      740.76      741.46     21.66 o
  -2  -1  13       97.29       85.81      9.73 o
  -1  -1  13      711.91      703.20     20.48 o
   0  -1  13        9.41       17.30      6.89 o
   1  -1  13       15.12       18.27      6.75 o
   2  -1  13        0.22        0.50      5.03 o
   3  -1  13      134.01      137.09     11.17 o
   4  -1  13       61.02       64.74      9.13 o
   5  -1  13       62.24       71.74      9.76 o
   6  -1  13        9.47       10.33      7.56 o
   7  -1  13      317.45      307.67     20.02 o
   8  -1  13        3.87       -0.21     11.87 o
   9  -1  13        6.79       20.42     20.08 o
  -8   0  13       24.77       21.41     17.28 o
  -7   0  13      141.26      157.74     16.03 o
  -6   0  13        0.67       -3.54      6.62 o
  -5   0  13       42.34       40.18     10.29 o
  -4   0  13       35.05       35.68      8.32 o
  -3   0  13        4.46        0.50      6.26 o
  -2   0  13      176.65      164.23     11.51 o
  -1   0  13      336.62      341.17     14.88 o
   0   0  13      140.57      149.82     11.48 o
   1   0  13       13.61        9.16      5.25 o
   2   0  13        2.71       -1.53      4.83 o
   3   0  13      304.89      314.91     16.72 o
   4   0  13      140.03      132.40      9.22 o
   5   0  13        6.18       13.04      7.00 o
   6   0  13       19.83       20.56      7.79 o
   7   0  13      100.66      119.59     14.52 o
   8   0  13       77.14       79.11     13.45 o
   9   0  13        0.42        6.49     12.78 o
  -8   1  13        1.92        3.54     13.12 o
  -7   1  13       10.49        7.12      8.36 o
  -6   1  13        1.99       -0.73      8.61 o
  -5   1  13        8.76        0.91      8.00 o
  -4   1  13       14.25       18.09      8.49 o
  -3   1  13       10.72       -0.59      6.75 o
  -2   1  13       68.40       63.14      8.47 o
  -1   1  13      432.49      453.52     15.95 o
   0   1  13      159.48      163.10      8.98 o
   1   1  13       61.17       55.42      6.58 o
   2   1  13      661.69      657.92     18.24 o
   3   1  13      115.97      127.21      8.57 o
   4   1  13      198.38      158.34     31.70 o
   5   1  13      223.02      221.90     13.00 o
   6   1  13        0.96        0.31      8.09 o
   7   1  13       10.78       11.13      8.82 o
   8   1  13        0.08        1.47      8.77 o
   9   1  13       66.60       52.55     15.92 o
  10   1  13        0.80       12.82     12.98 o
  -8   2  13       15.52       14.77     11.42 o
  -7   2  13        0.14       -1.46      9.35 o
  -6   2  13      199.87      236.09     17.69 o
  -5   2  13       11.17       16.09      8.96 o
  -4   2  13        1.54        0.39      7.24 o
  -3   2  13       36.55       38.46      8.90 o
  -2   2  13       74.53       75.46      9.82 o
  -1   2  13      231.19      196.22     14.47 o
   0   2  13      143.51      152.69      9.65 o
   1   2  13       97.73      107.13     11.59 o
   2   2  13       59.74       59.22      9.03 o
   3   2  13       86.69       84.75      8.90 o
   4   2  13      224.90      216.88     12.98 o
   5   2  13      133.48      136.12     10.92 o
   6   2  13       24.58       39.00      8.31 o
   7   2  13       48.65       47.89     10.80 o
   8   2  13        0.05       -2.53      8.11 o
   9   2  13        0.19        1.36      8.75 o
  10   2  13      120.20      146.27     20.79 o
  -8   3  13        0.53       -3.79      9.92 o
  -7   3  13       10.88       13.38     10.41 o
  -6   3  13      392.59      435.18     22.02 o
  -5   3  13      152.16      154.37     14.12 o
  -4   3  13       42.71       47.17     10.04 o
  -3   3  13       12.81       19.96      7.82 o
  -2   3  13       48.33       53.73      8.37 o
  -1   3  13      114.06       96.47     14.60 o
   0   3  13      110.67      115.25     15.52 o
   1   3  13       73.02       74.70      7.87 o
   2   3  13        3.40        9.38      5.85 o
   3   3  13       74.61       79.96      8.67 o
   4   3  13      179.83      174.36     12.55 o
   5   3  13        0.41        1.77      5.71 o
   6   3  13      140.18      137.13     11.28 o
   7   3  13       31.38       32.02      8.05 o
   8   3  13        7.94        4.60      8.25 o
   9   3  13       51.86       65.44     12.27 o
  10   3  13        3.80        8.74      9.54 o
  -8   4  13       19.69       23.99     11.78 o
  -7   4  13       92.20       98.95     14.09 o
  -6   4  13       24.15       22.88     10.29 o
  -5   4  13      229.43      241.73     16.98 o
  -4   4  13      611.98      608.39     22.34 o
  -3   4  13        2.08        7.46      6.63 o
  -2   4  13        9.25        8.09     10.55 o
  -1   4  13      352.54      342.43     22.94 o
   0   4  13      395.67      348.98     27.03 o
   1   4  13      362.25      355.04     22.42 o
   2   4  13       27.99       41.17      6.73 o
   3   4  13      254.24      210.37     11.69 o
   4   4  13       38.84       45.93     10.36 o
   5   4  13      343.81      357.09     15.32 o
   6   4  13      233.32      214.33     12.80 o
   7   4  13      143.93      139.76     11.65 o
   8   4  13      167.59      179.26     13.31 o
   9   4  13       24.46       46.50     11.35 o
  10   4  13       18.54       32.48     11.15 o
  -8   5  13       50.03       45.48     12.90 o
  -7   5  13        2.93       -4.35      9.16 o
  -6   5  13      113.29       89.44     13.11 o
  -5   5  13       27.02       28.62     11.40 o
  -4   5  13       12.44       12.40     11.84 o
  -3   5  13       82.82       65.95     14.49 o
  -2   5  13       10.81       12.89     10.40 o
  -1   5  13      312.78      323.33     22.54 o
   0   5  13        0.61       -1.53      9.27 o
   1   5  13      265.33      246.73     20.40 o
   2   5  13       38.44       25.48     10.51 o
   3   5  13        4.12        9.74      5.60 o
   4   5  13        4.92        8.77      5.83 o
   5   5  13      324.99      295.59     12.79 o
   6   5  13      275.19      266.25     15.67 o
   7   5  13      176.10      189.37     13.05 o
   8   5  13        0.58        3.84      7.09 o
   9   5  13        5.71        4.53      7.40 o
  10   5  13        0.01       -1.43      7.75 o
  -8   6  13        9.33        9.50     15.05 o
  -7   6  13        0.23      -10.60     11.86 o
  -6   6  13        2.00       -7.50     11.81 o
  -5   6  13        0.03       -3.77     11.13 o
  -4   6  13      229.71      208.74     21.27 o
  -3   6  13        6.39        1.84     10.38 o
  -2   6  13        2.03        2.62      9.60 o
  -1   6  13      171.18      150.88     16.87 o
   0   6  13      121.91      138.19     16.13 o
   1   6  13      348.55      317.76     22.04 o
   2   6  13       67.38       54.87     12.45 o
   3   6  13       24.46       45.90      9.68 o
   4   6  13       19.29       19.93      5.79 o
   5   6  13       93.59       80.26      9.27 o
   6   6  13      109.89      106.44     10.50 o
   7   6  13       64.01       84.36     10.12 o
   8   6  13        5.41        9.44      7.46 o
   9   6  13       36.84       35.86      9.09 o
  10   6  13        0.25        7.67      9.68 o
  -7   7  13        0.15       -0.18     13.14 o
  -6   7  13        2.97       -0.44     12.79 o
  -5   7  13      220.17      220.91     22.37 o
  -4   7  13        0.03        4.65     11.61 o
  -3   7  13      112.13       96.64     16.23 o
  -2   7  13       40.00       34.05     12.26 o
  -1   7  13       15.98       10.92     10.65 o
   0   7  13       97.53       80.81     14.15 o
   1   7  13      300.27      317.59     22.48 o
   2   7  13      293.05      268.06     21.01 o
   3   7  13       65.68       70.23     13.47 o
   4   7  13       45.48       50.84      7.10 o
   5   7  13      707.17      659.79     19.96 o
   6   7  13        1.86        0.23      6.09 o
   7   7  13       38.82       34.28      8.20 o
   8   7  13       42.19       55.72     11.87 o
   9   7  13      211.80      215.96     17.55 o
  10   7  13        0.46        0.78     11.60 o
  -7   8  13       53.47       65.33     18.32 o
  -6   8  13      179.79      191.95     23.68 o
  -5   8  13        7.26       -6.06     11.69 o
  -4   8  13        0.35        0.11     11.12 o
  -3   8  13       33.08       22.45     12.43 o
  -2   8  13       54.43       48.78     13.64 o
  -1   8  13       57.09       71.10     14.50 o
   0   8  13      196.18      174.97     18.57 o
   1   8  13        0.36        4.68      9.46 o
   2   8  13       90.34       97.36     15.20 o
   3   8  13       28.31       21.46      9.24 o
   4   8  13        0.39        1.26      6.14 o
   5   8  13      397.82      366.62     15.83 o
   6   8  13       56.61       46.64      8.63 o
   7   8  13        5.19       -0.07      4.20 o
   8   8  13      262.37      242.91     14.95 o
   9   8  13       10.71       13.04     11.24 o
  10   8  13        4.57        5.20     12.13 o
  -6   9  13       23.73       22.31     15.30 o
  -5   9  13       23.24       35.55     15.35 o
  -4   9  13      135.84      138.32     19.30 o
  -3   9  13       12.92        9.10     11.98 o
  -2   9  13       17.13       17.27     12.17 o
  -1   9  13      128.15      126.90     17.82 o
   0   9  13      756.37      710.04     32.75 o
   1   9  13      106.22      105.63     25.15 o
   2   9  13      108.70      105.75     16.11 o
   3   9  13       53.15       32.92     10.55 o
   4   9  13      231.09      222.47     24.18 o
   5   9  13      108.72      125.39     11.22 o
   6   9  13       51.16       52.83      9.13 o
   7   9  13        9.74        8.04      7.11 o
   8   9  13      162.53      161.06     15.48 o
   9   9  13      121.41      147.93     19.97 o
  -5  10  13      112.71      136.36     21.80 o
  -4  10  13      238.17      222.30     23.51 o
  -3  10  13        7.00       19.40     13.32 o
  -2  10  13        0.08       -1.53     10.34 o
  -1  10  13       81.32       80.30     15.64 o
   0  10  13       23.00       14.99     11.69 o
   1  10  13       41.28       60.41     21.10 o
   2  10  13      271.34      277.04     22.85 o
   3  10  13        5.71       -0.36      8.58 o
   4  10  13      182.21      205.88     27.78 o
   5  10  13      150.69      157.46     13.60 o
   6  10  13      327.19      343.80     16.59 o
   7  10  13        0.89        6.27      8.57 o
   8  10  13       12.86        9.10     11.81 o
   9  10  13       15.12       13.65     12.46 o
  -4  11  13       12.79       23.83     15.10 o
  -3  11  13       92.31      111.34     19.38 o
  -2  11  13       42.73       52.30     15.51 o
  -1  11  13       16.73       15.27     13.15 o
   0  11  13        1.19        5.77     10.80 o
   1  11  13       17.04       24.22     12.80 o
   2  11  13       33.01       31.88     12.70 o
   3  11  13      120.58      113.87     14.18 o
   4  11  13       14.51       11.59     12.54 o
   5  11  13       62.31       66.31     15.72 o
   6  11  13       92.25       79.21     12.32 o
   7  11  13      117.44      153.80     26.24 o
   8  11  13        5.82       14.63     12.26 o
  -3  12  13        0.05       -1.39     12.77 o
  -2  12  13      153.23      160.97     21.61 o
  -1  12  13       16.57        9.44     12.47 o
   0  12  13        0.02       -3.79     11.10 o
   1  12  13       19.77        6.63     11.89 o
   2  12  13       23.71        7.03     11.90 o
   3  12  13        7.52       16.21     10.69 o
   4  12  13       81.91       94.52     17.58 o
   5  12  13       29.45       39.13     14.82 o
   6  12  13      118.25      159.92     31.14 o
   7  12  13        1.20       -3.95     10.71 o
  -2  13  13       28.79       24.50     15.31 o
  -1  13  13       70.79       64.85     17.21 o
   0  13  13        8.16       18.77     15.74 o
   1  13  13        0.49        2.83     12.95 o
   2  13  13       11.14        8.58     12.53 o
   3  13  13       13.32       10.03     10.41 o
   4  13  13        0.02      -11.14     11.63 o
   5  13  13        1.00       -4.22     18.48 o
   6  13  13      108.33      129.47     30.46 o
   2  14  13       20.34       19.73     14.32 o
  -3  -5  14        9.11        2.52     12.73 o
  -2  -5  14       81.40       34.99     34.45 o
  -1  -5  14        0.76       -0.79      8.75 o
   0  -5  14        0.08       -3.16      8.19 o
   1  -5  14       30.44       25.68     10.54 o
   2  -5  14       87.12      109.23     18.11 o
   3  -5  14       44.01       54.79     13.17 o
  -4  -4  14      343.57      336.50     26.61 o
  -3  -4  14        1.47        2.69      8.91 o
  -2  -4  14        1.64        7.73      7.70 o
  -1  -4  14       31.45       26.16      9.78 o
   0  -4  14        0.12        1.93      8.32 o
   1  -4  14       24.41       32.61     10.38 o
   2  -4  14       91.64       94.73     13.83 o
   3  -4  14        1.52       -2.48      8.69 o
   4  -4  14        1.70       -3.80      9.08 o
   5  -4  14        5.64        1.94     10.04 o
  -5  -3  14      147.57      185.61     29.77 o
  -4  -3  14        0.02        4.24      9.59 o
  -3  -3  14      140.19      130.46     12.35 o
  -2  -3  14        6.69        6.91      7.66 o
  -1  -3  14       38.67       52.58      9.54 o
   0  -3  14      138.58      135.17     13.98 o
   1  -3  14       38.95       39.27     10.36 o
   2  -3  14       62.94       85.64     12.79 o
   3  -3  14       58.24       85.49      9.82 o
   4  -3  14       73.39       84.93     13.25 o
   5  -3  14        0.29       -8.31      8.31 o
   6  -3  14        1.91        2.31     10.08 o
  -6  -2  14       12.11        8.69     13.69 o
  -5  -2  14      137.56      173.35     16.55 o
  -4  -2  14       77.13       23.64     22.47 o
  -3  -2  14       58.56       59.61     10.01 o
  -2  -2  14       14.86       14.70      7.76 o
  -1  -2  14       23.98       20.74      8.15 o
   0  -2  14      132.12      143.59     12.00 o
   1  -2  14       55.32       52.29      8.99 o
   2  -2  14        1.00        2.72      7.82 o
   3  -2  14       19.45       31.61      8.59 o
   4  -2  14      234.23      269.51     16.18 o
   5  -2  14      144.79      174.94     14.01 o
   6  -2  14       34.23       39.30     15.20 o
   7  -2  14        5.23       -3.32     12.68 o
  -7  -1  14        0.08       -4.95     12.47 o
  -6  -1  14        1.05       10.51     13.04 o
  -5  -1  14        1.58        2.09      4.70 o
  -4  -1  14       16.46       22.95      8.50 o
  -3  -1  14        7.85        5.03      7.19 o
  -2  -1  14        9.31       15.82      7.34 o
  -1  -1  14       96.28      111.55     10.81 o
   0  -1  14       76.57       88.72     10.00 o
   1  -1  14      137.81      147.77     11.52 o
   2  -1  14       13.19       13.00      6.17 o
   3  -1  14      297.12      267.72     36.43 o
   4  -1  14      226.07      247.43     18.20 o
   5  -1  14        4.40        6.98      8.82 o
   6  -1  14      105.63       95.56     17.32 o
   7  -1  14       92.46      117.08     19.07 o
   8  -1  14        1.62       -0.90     12.72 o
  -7   0  14        0.96        1.88     12.59 o
  -6   0  14        0.02        1.03      4.97 o
  -5   0  14       50.60       54.67     10.06 o
  -4   0  14       11.85       23.29      8.32 o
  -3   0  14        0.30        1.59      6.85 o
  -2   0  14       84.73       92.30     10.26 o
  -1   0  14       37.77       35.79      7.85 o
   0   0  14        0.41        0.10      6.16 o
   1   0  14        3.29        1.01      5.31 o
   2   0  14     1051.78     1084.62     27.37 o
   3   0  14        1.45        6.96      6.83 o
   4   0  14       39.52       28.65      9.43 o
   5   0  14       18.35       23.53      9.76 o
   6   0  14       39.22       42.46     11.22 o
   7   0  14        7.14        6.44     12.45 o
   8   0  14       27.50       26.80     16.54 o
  -7   1  14       16.30       22.23      9.94 o
  -6   1  14       56.59       49.97     12.16 o
  -5   1  14       84.30       88.31     12.44 o
  -4   1  14       34.47       36.47     10.01 o
  -3   1  14      179.36      174.87     12.52 o
  -2   1  14       78.10       73.43      9.36 o
  -1   1  14        0.33        3.72      5.98 o
   0   1  14       16.73       19.46      9.19 o
   1   1  14      291.22      295.18     14.23 o
   2   1  14      219.28      210.40     12.96 o
   3   1  14       96.33      102.97     10.12 o
   4   1  14       56.26       73.51      9.51 o
   5   1  14       17.31       24.98      9.64 o
   6   1  14       36.27       28.21     10.69 o
   7   1  14        1.95        0.86      8.79 o
   8   1  14       40.04       28.87     13.75 o
   9   1  14       40.47       31.21     15.40 o
  -7   2  14      155.39      220.02     18.85 o
  -6   2  14        0.29       -8.61      8.61 o
  -5   2  14        3.99       -1.59      8.39 o
  -4   2  14       35.41       33.22      9.78 o
  -3   2  14      349.55      370.17     18.72 o
  -2   2  14        0.09        4.31     10.96 o
  -1   2  14      191.44      189.92     15.29 o
   0   2  14        2.20        2.93      7.79 o
   1   2  14      683.90      594.61     24.70 o
   2   2  14      338.17      347.30     14.98 o
   3   2  14      229.06      242.93     15.30 o
   4   2  14      359.75      364.48     16.28 o
   5   2  14      327.50      262.98     42.58 o
   6   2  14        2.11        5.57      8.20 o
   7   2  14      327.10      317.38     20.41 o
   8   2  14       26.57       32.96     11.20 o
   9   2  14       15.11       22.79     13.94 o
  -7   3  14      242.29      249.75     30.80 o
  -6   3  14       40.28       43.33     12.55 o
  -5   3  14       51.59       57.22     15.53 o
  -4   3  14       48.84       46.29     14.68 o
  -3   3  14       11.22        8.62     11.48 o
  -2   3  14       34.63       48.45     15.00 o
  -1   3  14      119.08      116.92     17.28 o
   0   3  14        0.23       -6.06      7.32 o
   1   3  14      148.45      120.24     12.84 o
   2   3  14        0.69        1.04      7.70 o
   3   3  14      306.06      308.55     14.42 o
   4   3  14       45.71       45.35      8.10 o
   5   3  14       11.65        3.16      6.63 o
   6   3  14       13.67        3.92      7.73 o
   7   3  14      398.51      457.62     19.08 o
   8   3  14       20.21       29.32     10.74 o
   9   3  14        0.45       10.99     12.41 o
  -7   4  14        0.75        0.55     13.73 o
  -6   4  14        0.12        2.71     13.47 o
  -5   4  14       94.13       95.85     17.71 o
  -4   4  14       17.26       19.19     12.33 o
  -3   4  14        6.95        0.64     11.33 o
  -2   4  14       26.86       36.89     12.64 o
  -1   4  14      152.40      171.10     18.38 o
   0   4  14      183.59      144.42     17.17 o
   1   4  14        0.38        2.37      7.57 o
   2   4  14      101.24      104.84     14.01 o
   3   4  14       60.61       54.71      9.12 o
   4   4  14        7.11        9.03      6.44 o
   5   4  14      273.46      274.78     14.64 o
   6   4  14       64.63       69.27      9.38 o
   7   4  14       55.40       80.16     10.32 o
   8   4  14       53.90       71.80      9.31 o
   9   4  14      119.48      120.54     15.49 o
  10   4  14        0.07        8.61     12.74 o
  -7   5  14       44.67       61.05     17.81 o
  -6   5  14       10.89        9.36     13.09 o
  -5   5  14       10.44        8.88     12.58 o
  -4   5  14        0.50       -3.16     13.63 o
  -3   5  14      150.53      152.62     18.72 o
  -2   5  14      128.23      138.11     17.61 o
  -1   5  14        7.32       11.98     10.64 o
   0   5  14      137.06      146.29     17.37 o
   1   5  14      296.90      322.04     22.46 o
   2   5  14       61.21       40.64     10.07 o
   3   5  14        7.39        4.95      7.83 o
   4   5  14       54.58       42.00      7.83 o
   5   5  14      314.33      314.22     20.21 o
   6   5  14      144.94      147.76     12.03 o
   7   5  14        5.76       10.68      6.66 o
   8   5  14        9.15        3.52      7.17 o
   9   5  14      364.83      409.60     19.34 o
  10   5  14       56.17       70.92     13.43 o
  -7   6  14       30.16       30.09     16.83 o
  -6   6  14        5.63       10.73     14.42 o
  -5   6  14       17.65        3.28     12.55 o
  -4   6  14      411.18      421.79     28.88 o
  -3   6  14        1.42        0.39     11.43 o
  -2   6  14       36.87       26.64     12.64 o
  -1   6  14       21.75       20.39     11.40 o
   0   6  14      135.78      137.16     17.54 o
   1   6  14       81.41       72.19     16.65 o
   2   6  14       23.76       21.67     11.23 o
   3   6  14      176.64      148.11     13.95 o
   4   6  14        7.87       12.47      6.21 o
   5   6  14       53.00       41.64      8.19 o
   6   6  14      127.50      142.12     10.57 o
   7   6  14        6.34        6.57      4.67 o
   8   6  14      143.24      174.71     13.65 o
   9   6  14        0.07       -3.59      7.64 o
  10   6  14       89.50       97.31     14.40 o
  -7   7  14        0.01        5.85     15.07 o
  -6   7  14       11.62       12.81     14.81 o
  -5   7  14       63.35       68.53     17.44 o
  -4   7  14       74.24       62.01     15.77 o
  -3   7  14      246.55      217.84     22.22 o
  -2   7  14      237.57      251.18     22.19 o
  -1   7  14        1.33       -6.75      9.59 o
   0   7  14      294.18      270.16     23.10 o
   1   7  14      373.66      338.42     24.71 o
   2   7  14       17.38       25.96     11.70 o
   3   7  14       85.05       63.58     13.47 o
   4   7  14        0.06        6.04      8.48 o
   5   7  14      181.94      179.22     10.96 o
   6   7  14      600.85      527.07     19.14 o
   7   7  14       33.00       42.87      9.06 o
   8   7  14        2.44        1.44      7.23 o
   9   7  14       34.74       42.32      9.79 o
  -6   8  14        3.58        7.43     14.83 o
  -5   8  14       18.38        6.34     13.43 o
  -4   8  14        0.21       -2.33     11.51 o
  -3   8  14      115.30      105.62     17.94 o
  -2   8  14      344.09      386.79     26.94 o
  -1   8  14       16.02       23.58     12.58 o
   0   8  14        1.89       -1.68     10.26 o
   1   8  14      116.45       85.54     15.75 o
   2   8  14       79.00       98.31     16.14 o
   3   8  14       44.75       53.97     14.20 o
   4   8  14        0.19       -2.55      7.24 o
   5   8  14       60.16       46.26     11.08 o
   6   8  14      139.44      127.19     11.72 o
   7   8  14      230.07      246.11     14.94 o
   8   8  14        2.78       17.33      8.13 o
   9   8  14        3.36        8.76      9.76 o
  -5   9  14        5.45        9.52     14.20 o
  -4   9  14       20.48       34.27     14.92 o
  -3   9  14       19.47       12.68     13.01 o
  -2   9  14        1.30       12.51     12.72 o
  -1   9  14       85.90       95.29     16.57 o
   0   9  14        0.09        0.25     10.76 o
   1   9  14        2.69        6.90     10.79 o
   2   9  14       69.94       73.65     15.00 o
   3   9  14      315.71      324.77     24.56 o
   4   9  14       19.27       25.58     10.69 o
   5   9  14        0.12       -5.86      8.11 o
   6   9  14       10.38       -0.41      7.64 o
   7   9  14      215.65      246.31     15.28 o
   8   9  14       40.39       38.74      9.66 o
   9   9  14       13.48       17.28     12.72 o
  -5  10  14       82.32       94.76     20.35 o
  -4  10  14        6.85       -2.36     13.07 o
  -3  10  14        1.62       -4.64     11.71 o
  -2  10  14        3.43       -0.53     13.17 o
  -1  10  14       28.39       19.37     13.33 o
   0  10  14      351.38      338.83     26.57 o
   1  10  14       25.38       31.37     13.56 o
   2  10  14      140.47      117.30     18.02 o
   3  10  14       18.22       12.14     11.74 o
   4  10  14      329.42      370.70     21.76 o
   5  10  14       56.06       58.51     11.98 o
   6  10  14       10.97       14.15     10.23 o
   7  10  14       84.20       94.18     13.05 o
   8  10  14       36.93       18.65     41.46 o
  -4  11  14        6.91       21.57     15.16 o
  -3  11  14        1.84        1.19     12.86 o
  -2  11  14       71.51       88.09     19.45 o
  -1  11  14        1.50       -3.34     11.27 o
   0  11  14       44.60       52.94     15.41 o
   1  11  14       19.59       14.23     13.05 o
   2  11  14        2.98       -2.95     11.94 o
   3  11  14       49.16       54.60     14.99 o
   4  11  14      484.37      486.65     32.30 o
   5  11  14       54.91       40.03     18.25 o
   6  11  14        0.17       -4.78     11.91 o
   7  11  14        3.96        9.81     20.19 o
  -2  12  14      107.20      120.01     20.81 o
  -1  12  14       80.77       81.06     18.24 o
   0  12  14       72.23       68.91     17.54 o
   1  12  14       47.69       42.99     15.48 o
   2  12  14        0.14       -8.24     11.08 o
   3  12  14       69.52       67.25     16.30 o
   4  12  14      285.26      337.86     22.71 o
   5  12  14      270.82      311.05     26.36 o
   6  12  14       13.18       -7.98     19.51 o
   0  13  14       40.78       43.75     16.48 o
   1  13  14       42.67       32.49     15.81 o
   2  13  14       44.15       41.62     25.78 o
   3  13  14       51.84       66.90     17.66 o
   4  13  14       80.35       92.15     15.50 o
   5  13  14       98.49      143.15     32.74 o
  -2  -4  15      154.40      158.41     20.04 o
  -1  -4  15       72.75       81.69     13.36 o
   0  -4  15      117.87      129.94     14.97 o
   1  -4  15        3.98        3.58     11.40 o
   2  -4  15      127.81      139.60     19.34 o
   3  -4  15        6.26        8.79      9.62 o
  -4  -3  15        2.92       -6.06     12.05 o
  -3  -3  15        1.56        5.85      9.68 o
  -2  -3  15       57.64       82.62     11.37 o
  -1  -3  15        1.43        7.35      8.11 o
   0  -3  15       26.60       35.28     10.63 o
   1  -3  15       16.19       19.21      9.83 o
   2  -3  15      178.38      218.56     21.32 o
   3  -3  15        8.59        7.72     12.34 o
   4  -3  15        1.67       -2.19     11.88 o
   5  -3  15        2.37        6.69     13.20 o
  -5  -2  15       90.75      109.77     19.15 o
  -4  -2  15        8.31        5.98      9.12 o
  -3  -2  15      217.00      231.84     15.62 o
  -2  -2  15      137.75      140.89     13.06 o
  -1  -2  15       88.17       85.98     11.14 o
   0  -2  15        0.44        0.58      7.09 o
   1  -2  15      238.02      222.15     22.54 o
   2  -2  15      141.59      121.20     31.79 o
   3  -2  15       11.74        3.57      8.86 o
   4  -2  15       10.75       -3.22     10.91 o
   5  -2  15      142.36      166.30     21.79 o
   6  -2  15        2.46       21.96     14.32 o
  -5  -1  15       64.21       45.25     24.69 o
  -4  -1  15        2.82       -2.32      7.83 o
  -3  -1  15       22.03       30.63      9.30 o
  -2  -1  15        0.30       -0.62      7.13 o
  -1  -1  15       95.20       92.70     13.69 o
   0  -1  15      270.45      259.98     18.47 o
   1  -1  15      121.35      137.47     12.37 o
   2  -1  15       75.24       72.00     11.93 o
   3  -1  15        7.43       12.62      8.41 o
   4  -1  15       32.53       25.31     10.41 o
   5  -1  15        2.05       -5.85     10.91 o
   6  -1  15       24.40       19.16     13.58 o
   7  -1  15        7.13        8.75     12.89 o
  -6   0  15       24.92       22.35      9.74 o
  -5   0  15       72.01       78.10     11.49 o
  -4   0  15        4.59        8.89     10.04 o
  -3   0  15       64.42       85.49     13.23 o
  -2   0  15        0.21        0.32      9.19 o
  -1   0  15       36.94       34.79     10.84 o
   0   0  15        2.65       -5.53      8.37 o
   1   0  15       20.77       23.85      8.03 o
   2   0  15        7.65       19.85      7.73 o
   3   0  15       63.92       69.04     11.65 o
   4   0  15        9.40        6.57      6.41 o
   5   0  15       50.42       52.63     11.79 o
   6   0  15        3.30        5.71     11.57 o
   7   0  15       73.63       87.63     24.07 o
  -6   1  15      100.75      119.95     20.22 o
  -5   1  15      158.19      181.72     21.99 o
  -4   1  15        0.35       -8.45      8.45 o
  -3   1  15        4.46       11.75     10.08 o
  -2   1  15       47.23       57.84     12.05 o
  -1   1  15      274.77      279.89     19.01 o
   0   1  15      342.38      325.52     19.60 o
   1   1  15       61.14       68.24     11.66 o
   2   1  15        1.02       -2.10      6.65 o
   3   1  15       83.85      101.67     10.60 o
   4   1  15       47.17       53.64     11.14 o
   5   1  15      109.20       54.21     37.20 o
   6   1  15        1.49        4.47      9.40 o
   7   1  15        0.04       -7.91     11.38 o
   8   1  15       70.01      103.54     18.75 o
  -6   2  15        0.02       -9.00     13.12 o
  -5   2  15        0.16        3.51     13.06 o
  -4   2  15       36.67       22.26     14.54 o
  -3   2  15       10.05        1.00     13.06 o
  -2   2  15       24.26       26.52     10.35 o
  -1   2  15       34.16       34.77     10.73 o
   0   2  15      161.88      176.76     15.68 o
   1   2  15       46.63       49.26     11.00 o
   2   2  15       30.38       36.72     10.47 o
   3   2  15       97.84       84.97     10.07 o
   4   2  15      171.99      150.69     12.26 o
   5   2  15      101.86      139.65     15.84 o
   6   2  15      184.56      198.16     17.18 o
   7   2  15        0.27        9.19     11.90 o
   8   2  15       50.30       73.07     16.78 o
  -7   3  15        1.64       -8.10     14.37 o
  -6   3  15       55.68       54.42     16.68 o
  -5   3  15        6.84        3.09     12.66 o
  -4   3  15        6.48        0.42     12.62 o
  -3   3  15        0.01        0.70     11.77 o
  -2   3  15        4.45       11.72     11.81 o
  -1   3  15       21.19       25.75     15.00 o
   0   3  15        5.86        3.96      8.42 o
   1   3  15        0.01        4.25      8.06 o
   2   3  15      129.06      128.94     13.83 o
   3   3  15       57.19       51.68     11.07 o
   4   3  15       92.74       84.74     10.19 o
   5   3  15        9.40       14.38      7.62 o
   6   3  15      800.06      764.11     50.68 o
   7   3  15       32.31       27.76     10.88 o
   8   3  15       27.85       26.37     13.25 o
   9   3  15        4.54       13.91     12.92 o
  -6   4  15       11.45       17.03     15.63 o
  -5   4  15        0.15      -11.11     12.45 o
  -4   4  15       32.73       38.08     14.87 o
  -3   4  15       97.05       91.62     16.76 o
  -2   4  15       24.41       14.88     12.32 o
  -1   4  15      102.68      127.66     17.51 o
   0   4  15       46.06       33.53     12.44 o
   1   4  15      114.41      118.41     13.51 o
   2   4  15       35.66       21.60      9.49 o
   3   4  15        6.46       13.07      8.87 o
   4   4  15      272.26      273.57     14.68 o
   5   4  15       29.91       36.44      8.68 o
   6   4  15      114.19      102.18     11.23 o
   7   4  15      103.75      111.25     11.88 o
   8   4  15       33.38       44.73     11.77 o
   9   4  15      154.55      148.71     20.42 o
  -6   5  15      171.44      167.53     23.40 o
  -5   5  15      119.44      109.10     19.01 o
  -4   5  15       44.79       26.41     14.17 o
  -3   5  15      459.09      436.20     30.86 o
  -2   5  15        0.04       -0.92     11.40 o
  -1   5  15        0.19        3.83     10.73 o
   0   5  15       78.67       60.69     14.63 o
   1   5  15       68.93       58.49     14.21 o
   2   5  15      165.20      163.58     15.09 o
   3   5  15      375.27      336.15     19.51 o
   4   5  15       35.10       27.86      9.79 o
   5   5  15        5.69       15.13      7.38 o
   6   5  15       35.86       39.19      8.93 o
   7   5  15      100.61       92.46     12.30 o
   8   5  15       61.98       78.87      9.80 o
   9   5  15       12.76       50.96     15.17 o
  -6   6  15       44.66       45.68     17.19 o
  -5   6  15       63.60       40.62     16.12 o
  -4   6  15        6.41       13.05     13.45 o
  -3   6  15       12.48       15.33     12.62 o
  -2   6  15      131.73      111.98     18.12 o
  -1   6  15       97.57       88.73     15.98 o
   0   6  15       43.87       34.07     13.11 o
   1   6  15       35.94       32.81     12.38 o
   2   6  15       10.03       11.95     11.37 o
   3   6  15      419.22      414.19     21.36 o
   4   6  15      141.20      131.35     14.40 o
   5   6  15       17.59       25.67      9.98 o
   6   6  15        1.77       -2.36      6.82 o
   7   6  15      395.58      412.03     16.84 o
   8   6  15       48.97       64.55      9.48 o
   9   6  15      100.41      134.32     13.48 o
  -6   7  15        4.83        4.32     14.86 o
  -5   7  15       49.30       33.82     15.85 o
  -4   7  15        6.06       -0.44     12.10 o
  -3   7  15      115.92      100.53     17.98 o
  -2   7  15       93.89       74.22     16.78 o
  -1   7  15       87.81       76.72     16.12 o
   0   7  15       47.24       66.77     15.47 o
   1   7  15      334.77      317.19     24.68 o
   2   7  15       55.22       58.33     14.55 o
   3   7  15      234.35      217.78     17.30 o
   4   7  15      122.22      106.15     13.53 o
   5   7  15       87.19      117.45     13.98 o
   6   7  15        0.62        2.66      6.35 o
   7   7  15        0.19       -2.00      6.99 o
   8   7  15       38.64       22.06     11.36 o
   9   7  15      291.41      322.34     18.37 o
  -5   8  15       10.50       -3.24     15.74 o
  -4   8  15       31.14       42.55     15.95 o
  -3   8  15       79.70       91.15     18.28 o
  -2   8  15        0.46       -3.58     11.20 o
  -1   8  15       33.04       27.39     13.57 o
   0   8  15      104.21      106.88     17.63 o
   1   8  15      516.07      481.60     28.87 o
   2   8  15       46.68       40.99     14.20 o
   3   8  15        6.99       16.33     11.73 o
   4   8  15       37.70       41.41     11.34 o
   5   8  15      409.40      437.52     22.65 o
   6   8  15        1.86        1.43      8.34 o
   7   8  15        2.00       -1.65      7.09 o
   8   8  15       33.87       29.99      9.32 o
  -5   9  15       38.01       21.96     16.81 o
  -4   9  15        2.52        2.85     12.95 o
  -3   9  15        8.15       31.49     14.71 o
  -2   9  15        0.05       -4.39     11.33 o
  -1   9  15       26.21       33.74     14.27 o
   0   9  15      480.77      427.93     28.59 o
   1   9  15       47.78       63.36     15.68 o
   2   9  15       19.45       21.42     13.07 o
   3   9  15       34.91       28.18     15.68 o
   4   9  15       87.18       81.29     14.45 o
   5   9  15       24.54       34.05      9.69 o
   6   9  15       13.53       17.32     10.65 o
   7   9  15        4.18        6.83      9.84 o
   8   9  15        7.37        8.19      9.94 o
  -4  10  15       12.59       22.67     16.27 o
  -3  10  15        0.39        6.66     13.74 o
  -2  10  15      113.72       91.66     18.59 o
  -1  10  15        2.64       16.50     13.48 o
   0  10  15       82.40      103.55     23.16 o
   1  10  15      461.56      473.37     29.99 o
   2  10  15      525.91      488.26     30.04 o
   3  10  15       84.42       76.12     16.53 o
   4  10  15       12.83       24.52     13.71 o
   5  10  15      128.08      128.08     13.48 o
   6  10  15       49.74       56.66     12.75 o
   7  10  15       26.92       11.76     13.75 o
  -3  11  15       20.53       51.54     18.19 o
  -2  11  15        3.61        3.01     14.11 o
  -1  11  15        0.54        6.79     14.02 o
   0  11  15        0.77       -1.91     12.88 o
   1  11  15        6.65        1.55     11.54 o
   2  11  15      198.59      193.79     22.34 o
   3  11  15      106.19      124.85     19.02 o
   4  11  15       63.29       87.15     14.32 o
   5  11  15       34.44       40.36     10.99 o
   6  11  15      156.77      193.86     17.98 o
   7  11  15       51.96       64.22     26.58 o
  -1  12  15      136.21      167.01     22.52 o
   0  12  15       22.27       29.98     15.77 o
   1  12  15       10.53        7.35     13.26 o
   2  12  15       20.61       29.67     21.16 o
   3  12  15        6.49        5.20     13.43 o
   4  12  15        0.05       -0.34     11.09 o
   5  12  15        4.50       10.62     10.87 o
  -1  -3  16        2.66       -3.99     17.00 o
   0  -3  16        3.10       12.43     19.28 o
   1  -3  16        3.50       15.06     20.30 o
   2  -3  16       49.03       49.46     15.21 o
  -3  -2  16      170.75      170.70     17.74 o
  -2  -2  16        0.48        8.79     10.48 o
  -1  -2  16       20.54       26.40     11.75 o
   0  -2  16       33.18       32.47     14.37 o
   1  -2  16        8.10       18.82     20.30 o
   2  -2  16       24.17       36.79     13.75 o
   3  -2  16       12.22        1.71     10.77 o
   4  -2  16       70.97       67.60     17.08 o
  -4  -1  16       78.82       93.91     15.21 o
  -3  -1  16        3.48       -0.15     10.02 o
  -2  -1  16        2.93        2.49      9.85 o
  -1  -1  16       84.00       93.03     14.08 o
   0  -1  16      174.48      183.81     17.25 o
   1  -1  16       61.44       61.66     15.65 o
   2  -1  16       74.46       80.10     13.10 o
   3  -1  16       21.26       28.01     13.75 o
   4  -1  16       36.92       38.95     14.20 o
   5  -1  16       31.26       38.25     14.91 o
  -5   0  16        0.04       -1.86     13.19 o
  -4   0  16       69.85       63.94     13.64 o
  -3   0  16       49.53       68.14     13.57 o
  -2   0  16      115.07      123.85     15.38 o
  -1   0  16       12.63       19.16     10.82 o
   0   0  16      258.86      267.05     19.51 o
   1   0  16       15.01       28.18     10.79 o
   2   0  16      125.97      129.30     18.89 o
   3   0  16       11.74       15.76      9.76 o
   4   0  16        5.14       -1.11     10.37 o
   5   0  16       17.02       35.02     13.78 o
   6   0  16      111.23      134.75     20.00 o
  -5   1  16       79.74       76.71     14.75 o
  -4   1  16        0.34        0.00     10.02 o
  -3   1  16       10.90       -2.63      9.59 o
  -2   1  16       66.32       77.47     13.46 o
  -1   1  16        6.04        4.16      9.52 o
   0   1  16       34.69       31.14     11.07 o
   1   1  16        0.41        7.57      9.54 o
   2   1  16      223.13      254.47     22.20 o
   3   1  16        8.67       15.68      9.66 o
   4   1  16       23.74       10.31      9.43 o
   5   1  16        2.17        1.32     11.84 o
   6   1  16       19.46       20.80     13.33 o
   7   1  16       24.58       23.10     14.43 o
  -5   2  16        0.43        2.95     13.84 o
  -4   2  16        6.06        3.50     13.91 o
  -3   2  16       51.94       44.26     12.48 o
  -2   2  16       11.58        2.91      9.69 o
  -1   2  16       51.04       52.99     12.18 o
   0   2  16      222.42      237.55     18.19 o
   1   2  16      126.79      125.95     14.85 o
   2   2  16        0.23        0.62      8.78 o
   3   2  16       24.91       35.66     10.87 o
   4   2  16      745.54      815.16     24.38 o
   5   2  16       17.59       13.49      9.74 o
   6   2  16       30.44        8.76     12.60 o
   7   2  16       10.53        4.63     12.91 o
  -5   3  16       54.01       69.38     23.90 o
  -4   3  16       18.19       13.03     14.64 o
  -3   3  16        1.78       -0.17     12.98 o
  -2   3  16       12.11        6.25     12.80 o
  -1   3  16       72.26       83.78     13.53 o
   0   3  16        8.89        3.64      9.32 o
   1   3  16       15.14        9.57      9.32 o
   2   3  16        3.14       15.48      9.73 o
   3   3  16      295.80      335.60     20.32 o
   4   3  16        3.65       11.58      9.35 o
   5   3  16      100.03      100.90     11.50 o
   6   3  16       70.31       92.12     17.51 o
   7   3  16       58.90       59.15     15.49 o
   8   3  16       11.89       11.75     13.38 o
  -5   4  16      130.96      164.21     23.45 o
  -4   4  16       31.45       33.10     15.06 o
  -3   4  16        9.45       16.41     13.74 o
  -2   4  16       37.42       22.47     13.09 o
  -1   4  16       24.26       54.37     15.35 o
   0   4  16       71.26       75.73     12.73 o
   1   4  16      125.79      129.05     15.75 o
   2   4  16       30.55       18.55      9.94 o
   3   4  16      106.51      121.50     14.21 o
   4   4  16       10.84       14.31      9.83 o
   5   4  16      149.88      146.35     16.99 o
   6   4  16       13.61        9.43      7.94 o
   7   4  16      161.23      213.46     21.08 o
   8   4  16      208.87      277.67     25.10 o
  -5   5  16       43.72       29.86     18.54 o
  -4   5  16      154.56      137.30     21.09 o
  -3   5  16       33.60       41.95     15.41 o
  -2   5  16        0.42        3.81     12.92 o
  -1   5  16       36.27       32.37     14.05 o
   0   5  16       59.45       51.03     14.52 o
   1   5  16      376.90      356.89     31.10 o
   2   5  16      133.96      122.18     14.43 o
   3   5  16        0.41        2.69      9.07 o
   4   5  16        8.91        8.52      9.02 o
   5   5  16      103.52      102.43     13.73 o
   6   5  16       53.54       54.03     12.21 o
   7   5  16       71.86       96.01     13.62 o
   8   5  16        5.77       11.42     12.96 o
  -5   6  16        1.37        4.88     15.80 o
  -4   6  16       42.87       33.83     15.78 o
  -3   6  16      128.38      115.08     19.27 o
  -2   6  16      153.29      159.03     20.93 o
  -1   6  16       24.71       25.77     13.54 o
   0   6  16        9.39       -0.96     11.49 o
   1   6  16      401.61      389.86     26.78 o
   2   6  16      331.90      351.94     27.41 o
   3   6  16        6.64       -7.73      7.92 o
   4   6  16        4.50       -3.28      8.77 o
   5   6  16       40.15       33.28     11.15 o
   6   6  16      151.86      148.13     15.90 o
   7   6  16      115.05      110.34     12.43 o
   8   6  16       13.38        6.61      7.86 o
  -5   7  16       14.20       13.22     15.37 o
  -4   7  16       68.40       81.61     18.84 o
  -3   7  16        5.06       12.20     13.57 o
  -2   7  16        0.01        2.16     11.84 o
  -1   7  16       19.89       20.28     13.47 o
   0   7  16       23.75       23.57     14.30 o
   1   7  16      113.36       96.62     17.82 o
   2   7  16       20.62       18.81     12.61 o
   3   7  16       25.75       35.57     11.37 o
   4   7  16       46.46       29.67     10.99 o
   5   7  16       39.97       52.04     15.60 o
   6   7  16       13.02        9.80      9.87 o
   7   7  16       91.73      142.10     16.07 o
   8   7  16       57.78       71.25     11.97 o
  -4   8  16        3.70        7.62     14.77 o
  -3   8  16       27.77       30.84     15.45 o
  -2   8  16       92.17      106.24     19.36 o
  -1   8  16       94.56      100.00     18.04 o
   0   8  16        2.28        1.64     15.91 o
   1   8  16        0.01       -1.65     11.13 o
   2   8  16       98.17      119.92     18.43 o
   3   8  16       54.12       47.07     11.84 o
   4   8  16       39.19       44.22     11.86 o
   5   8  16       56.58       42.13     11.82 o
   6   8  16       42.78       52.27     12.25 o
   7   8  16       39.82       41.28     10.66 o
   8   8  16        4.48       -4.36     12.67 o
  -4   9  16        3.34       -0.09     14.63 o
  -3   9  16        2.02       10.88     14.79 o
  -2   9  16       84.28      113.55     21.22 o
  -1   9  16      259.37      297.52     26.69 o
   0   9  16        0.05       -1.44     11.92 o
   1   9  16       30.93       38.96     14.91 o
   2   9  16        0.78        7.65     12.76 o
   3   9  16       96.95      114.40     18.91 o
   4   9  16        3.07       -3.20      9.66 o
   5   9  16        0.28       12.36     10.55 o
   6   9  16        7.35        4.92      9.06 o
   7   9  16      129.16      135.62     14.40 o
  -3  10  16        1.52       -2.44     13.54 o
  -2  10  16       14.08       16.91     14.91 o
  -1  10  16      177.59      203.37     23.81 o
   0  10  16      354.51      363.94     29.04 o
   1  10  16       21.29       13.15     14.05 o
   2  10  16       12.01       10.34     13.03 o
   3  10  16       17.51       39.87     15.80 o
   4  10  16      158.29      180.42     21.78 o
   5  10  16      136.41      150.76     16.60 o
   6  10  16        0.14       -4.79      8.74 o
  -1  11  16        9.24       15.24     15.17 o
   0  11  16        0.59        4.97     14.16 o
   1  11  16        4.02        5.25     13.42 o
   2  11  16       80.72       96.84     19.17 o
   3  11  16       16.54       16.88     13.99 o
   4  11  16       15.72       37.37     14.98 o
   5  11  16      351.30      372.76     23.54 o
   1  12  16        3.42        4.67     13.33 o
   2  12  16        5.85        8.68     14.73 o
   3  12  16       80.74       79.05     18.91 o
  -2  -1  17        1.59       -8.78     13.17 o
  -1  -1  17       25.04       38.26     15.71 o
   0  -1  17       59.67      103.57     28.63 o
   1  -1  17        0.56      -10.49     17.00 o
   2  -1  17       31.10       27.49     23.04 o
   3  -1  17       47.84       31.03     22.93 o
  -3   0  17        5.07        6.22     14.70 o
  -2   0  17        6.55       -3.75     13.71 o
  -1   0  17        4.98       12.58     14.26 o
   0   0  17      138.41      186.21     21.82 o
   1   0  17       72.03       73.78     21.39 o
   2   0  17       23.38       31.37     21.22 o
   3   0  17        8.10       14.71     19.39 o
   4   0  17       33.63       53.95     24.07 o
   5   0  17       70.21       42.93     33.93 o
  -4   1  17       24.77       31.20     16.78 o
  -3   1  17        6.39       16.15     15.00 o
  -2   1  17       22.26       33.97     12.55 o
  -1   1  17        7.76        4.83     10.78 o
   0   1  17        5.02        3.55     10.01 o
   1   1  17      160.26      166.26     20.45 o
   2   1  17       58.39       82.13     17.25 o
   3   1  17       56.79       60.46     23.38 o
   4   1  17      128.75      190.83     32.51 o
   5   1  17        0.33       10.79     13.44 o
   6   1  17        0.68       11.84      9.46 o
  -4   2  17       44.25       50.43     18.02 o
  -3   2  17       36.35       72.55     17.84 o
  -2   2  17       50.27       46.29     13.13 o
  -1   2  17       57.94       44.09     12.66 o
   0   2  17      120.73      116.71     15.49 o
   1   2  17      251.04      280.51     20.30 o
   2   2  17        1.07        2.64      9.43 o
   3   2  17       75.75       83.88     16.53 o
   4   2  17      428.74      450.45     43.92 o
   5   2  17        7.14       17.11     20.76 o
   6   2  17        0.77        8.46     12.48 o
  -4   3  17        1.76       -3.82     14.38 o
  -3   3  17       35.05       42.23     17.08 o
  -2   3  17      171.83      155.76     16.97 o
  -1   3  17        6.22        1.45      9.92 o
   0   3  17        0.03       -1.85      9.55 o
   1   3  17       69.71       89.95     14.11 o
   2   3  17      359.21      398.01     22.92 o
   3   3  17       38.07       45.00     14.68 o
   4   3  17        3.03        6.35     11.73 o
   5   3  17       27.61       32.97     22.93 o
   6   3  17      112.73      131.40     29.66 o
   7   3  17        9.08       16.43     11.94 o
  -4   4  17        1.79       -0.42     15.00 o
  -3   4  17        2.91        7.51     14.43 o
  -2   4  17       95.49       88.31     18.30 o
  -1   4  17       43.12       34.36     21.39 o
   0   4  17        5.41       -4.83      9.44 o
   1   4  17        9.87        6.83      9.50 o
   2   4  17      104.26       98.35     14.39 o
   3   4  17      100.83      121.07     15.15 o
   4   4  17      225.60      251.63     23.50 o
   5   4  17        4.46        9.30     12.38 o
   6   4  17       30.54       12.89     21.44 o
   7   4  17        1.21       -1.25     19.28 o
  -4   5  17       50.29       68.97     18.75 o
  -3   5  17       64.19       71.78     17.73 o
  -2   5  17       65.34       43.87     15.77 o
  -1   5  17       33.22       30.73     15.16 o
   0   5  17       78.19       94.40     14.50 o
   1   5  17      142.14      112.52     15.41 o
   2   5  17        1.65       -5.43      9.21 o
   3   5  17        1.40        4.50      9.32 o
   4   5  17      117.13      134.87     15.70 o
   5   5  17        0.46        8.49     12.40 o
   6   5  17       13.52       24.54     13.87 o
   7   5  17       13.75       30.15     13.96 o
  -4   6  17        0.06       -4.82     13.87 o
  -3   6  17       91.68      109.89     20.96 o
  -2   6  17       53.51       52.43     16.37 o
  -1   6  17       74.99       92.87     18.39 o
   0   6  17       81.89       77.67     16.94 o
   1   6  17        1.43       -2.93      9.57 o
   2   6  17      136.52      112.15     14.96 o
   3   6  17      151.59      145.31     15.86 o
   4   6  17        3.10        6.30     10.06 o
   5   6  17       27.83       39.41     14.84 o
   6   6  17       42.77       47.85     15.78 o
   7   6  17      124.48      171.34     21.54 o
  -4   7  17       45.97       53.46     18.26 o
  -3   7  17      104.49      111.50     20.92 o
  -2   7  17       47.54       58.06     17.17 o
  -1   7  17      192.87      219.40     24.12 o
   0   7  17       52.37       55.89     16.53 o
   1   7  17       10.11       21.52     13.65 o
   2   7  17       68.52       60.77     13.01 o
   3   7  17       98.47       82.36     14.00 o
   4   7  17       58.60       64.19     13.24 o
   5   7  17       27.36       19.82     13.46 o
   6   7  17       25.16       25.92     14.37 o
   7   7  17       15.65       15.79     14.17 o
  -3   8  17       78.08       79.13     19.84 o
  -2   8  17        4.45        5.34     17.79 o
  -1   8  17        0.13       -8.55     18.31 o
   0   8  17       93.63       86.38     18.30 o
   1   8  17      261.58      278.78     25.82 o
   2   8  17       42.13       52.87     17.28 o
   3   8  17        0.04        4.78     10.47 o
   4   8  17        4.79       22.28     13.46 o
   5   8  17      224.94      269.32     32.05 o
   6   8  17       67.14       87.44     18.15 o
  -2   9  17       35.85       37.50     16.29 o
  -1   9  17       29.58       21.30     14.77 o
   0   9  17       35.20       47.79     16.70 o
   1   9  17      200.39      186.90     22.50 o
   2   9  17       42.61       37.45     16.29 o
   3   9  17       49.57       51.14     16.89 o
   4   9  17        0.24        6.89     13.45 o
   5   9  17       20.76       24.93     15.01 o
   6   9  17      227.01      303.62     27.25 o
  -1  10  17        3.62        2.33     16.82 o
   0  10  17      142.27      160.23     23.27 o
   1  10  17       21.82       17.87     14.87 o
   2  10  17       33.85       40.50     16.33 o
   3  10  17       84.03       75.15     18.31 o
   4  10  17        3.70       15.59     14.18 o
   5  10  17       17.86       18.98     14.86 o
   1  11  17        9.50       12.51     15.21 o
   2  11  17        2.88        2.74     14.19 o
   3  11  17        4.32        7.81     14.46 o
  -1   1  18       22.67       17.32     15.13 o
   0   1  18        0.85       -6.73     13.31 o
   1   1  18        1.02       -4.30     13.51 o
   2   1  18      171.35      216.50     36.39 o
   3   1  18       30.73       52.47     24.75 o
  -2   2  18        7.69       12.91     15.83 o
  -1   2  18       21.37       24.68     16.22 o
   0   2  18      228.36      263.37     28.23 o
   1   2  18        0.08        9.41     13.68 o
   2   2  18       98.83      118.15     19.94 o
   3   2  18       28.72       38.10     23.16 o
   4   2  18       43.60       22.24     21.56 o
  -2   3  18        9.16        7.12     14.71 o
  -1   3  18        0.06       -4.01     12.70 o
   0   3  18       53.95       63.54     17.34 o
   1   3  18      104.08      104.25     19.52 o
   2   3  18      119.08      130.86     20.45 o
   3   3  18        0.65       -1.07     12.53 o
   4   3  18       21.56       31.37     22.13 o
   5   3  18       39.19       47.11     25.44 o
  -3   4  18        4.43        3.92     15.04 o
  -2   4  18        5.99       13.00     15.53 o
  -1   4  18      117.20      126.55     21.22 o
   0   4  18       22.91       27.36     14.72 o
   1   4  18        2.90        4.36     13.52 o
   2   4  18       35.36       32.78     24.87 o
   3   4  18       45.57       64.55     16.47 o
   4   4  18       48.23       53.56     16.52 o
   5   4  18       95.22      116.43     19.00 o
  -3   5  18       48.04       48.38     17.47 o
  -2   5  18       21.25       31.94     16.57 o
  -1   5  18       34.53       36.36     16.61 o
   0   5  18      203.37      195.89     23.43 o
   1   5  18       30.19       44.19     15.70 o
   2   5  18        5.01       10.92     13.34 o
   3   5  18        2.40        2.44     12.41 o
   4   5  18        3.85        8.86     13.33 o
   5   5  18        5.77       16.15     13.90 o
   6   5  18       14.58       24.16     14.20 o
  -2   6  18       78.88      101.10     20.40 o
  -1   6  18       12.29       21.75     15.44 o
   0   6  18        6.97       17.88     14.88 o
   1   6  18       26.00       25.11     14.75 o
   2   6  18       97.49      105.96     19.38 o
   3   6  18       33.92       33.13     14.99 o
   4   6  18        2.38        2.10     12.89 o
   5   6  18        2.60        6.53     13.22 o
   6   6  18       42.73       33.79     15.02 o
  -2   7  18       21.00        3.15     15.12 o
  -1   7  18      226.81      248.86     25.84 o
   0   7  18       13.91       28.00     15.56 o
   1   7  18       20.93       21.91     14.72 o
   2   7  18       88.20      108.99     19.98 o
   3   7  18      302.20      353.31     28.13 o
   4   7  18       26.25       34.90     15.09 o
   5   7  18        4.11       14.08     13.81 o
  -1   8  18       50.53       47.74     18.39 o
   0   8  18       61.42       58.84     18.05 o
   1   8  18        1.54      -12.55     13.07 o
   2   8  18        0.97        7.17     13.97 o
   3   8  18        4.88        3.46     12.74 o
   4   8  18       62.47       73.90     17.70 o
   5   8  18       38.09       26.34     16.33 o
   0   9  18       81.52       96.46     21.08 o
   1   9  18        0.32        4.59     14.72 o
   2   9  18        0.04       -6.39     14.12 o
   3   9  18       81.26       90.31     19.18 o
   4   9  18        0.68      -11.42     11.42 o
   0   4  19        0.10       -2.06     14.40 o
   1   4  19        0.08       -2.40     14.18 o
   2   4  19       79.36       93.04     19.47 o
   0   5  19       95.27       89.52     19.53 o
   1   5  19        3.90        9.75     13.87 o
   2   5  19       25.04       16.01     14.93 o
   3   5  19       36.87       59.21     17.32 o
   0   6  19       66.88       84.56     19.70 o
   1   6  19       84.12      107.96     20.85 o
   2   6  19        8.42       14.25     14.79 o
   3   6  19       12.62       23.74     15.80 o
   1   7  19        0.93       -1.49     13.62 o
   2   7  19        7.11        0.99     14.10 o
 
